# Supplementary material for: 5-Sulfanyl­idene-2H,5H-1,3-dithiolo[4,5-d][1,3]dithiol-2-one
Source: Acta Crystallogr Sect E Struct Rep Online. 2012 Feb 17;68(Pt 3):o721. doi: 10.1107/S1600536812005703 (PMC3295492; doi:10.1107/S1600536812005703)
Supplement: Supplementary file 1 [file e-68-0o721-sup1.cif]

##############################################################################
#                                                                            #
# This CIF contains the data in a paper accepted for publication in          #
# Acta Crystallographica Section E. It conforms to the requirements of       #
# Notes for Authors for Acta Crystallographica Section E, and has been       #
# peer reviewed under the auspices of the IUCr Commission on Journals.       #
#                                                                            #
# Full details of the Crystallographic Information File format               #
# are given in the paper "The Crystallographic Information File (CIF):       #
# a New Standard Archive File for Crystallography" by S. R. Hall, F. H.      #
# Allen and I. D. Brown [Acta Cryst. (1991), A47, 655-685].                  #
#                                                                            #
# The current version of the core CIF dictionary is obtainable from          #
# ftp://ftp.iucr.org/pub/cif_core.dic.                                       #
#                                                                            #
# Software is freely available for graphical display of the structure(s)     #
# in this CIF. For information consult the CIF software page                 #
# http://www.iucr.org/resources/cif/software.                                #
#                                                                            #
# This file may be used for bona fide research purposes within the           #
# scientific community so long as proper attribution is given to the journal # 
# article from which it was obtained.                                        #
#                                                                            #
##############################################################################
data_I
_audit_creation_method     SHELXL-97
_chemical_name_systematic
;
5-Sulfanylidene-2<i>H</i>,5<i>H</i>-1,3-dithiolo[4,5-<i>d</i>][1,3]dithiol-2-one
;
_chemical_name_common     ?
_chemical_formula_moiety     'C4 O S5'
_chemical_formula_sum     'C4 O S5'
_chemical_formula_iupac     'C4 O S5'
_chemical_formula_weight     224.34
_chemical_melting_point     ?
_symmetry_cell_setting     monoclinic
_symmetry_space_group_name_H-M     'P n'
_symmetry_space_group_name_Hall     'P -2yac'
loop_
    _symmetry_equiv_pos_as_xyz
    'x, y, z'
    'x+1/2, -y, z+1/2'
_cell_length_a     3.9638(2)
_cell_length_b     11.0211(8)
_cell_length_c     8.7110(7)
_cell_angle_alpha     90.00
_cell_angle_beta     101.344(5)
_cell_angle_gamma     90.00
_cell_volume     373.11(4)
_cell_formula_units_Z     2
_cell_measurement_reflns_used     1431
_cell_measurement_theta_min     3.02
_cell_measurement_theta_max     25.96
_cell_measurement_temperature     294(2)
_exptl_crystal_description     bar
_exptl_crystal_colour     orange
_exptl_crystal_size_max     0.27
_exptl_crystal_size_mid     0.07
_exptl_crystal_size_min     0.05
_exptl_crystal_density_diffrn     1.997
_exptl_crystal_density_meas     ?
_exptl_crystal_density_method     'not measured'
_exptl_crystal_F_000     224
_exptl_absorpt_coefficient_mu     1.468
_exptl_absorpt_correction_type     multi-scan
_exptl_absorpt_process_details     '(<i>TWINABS</i>; Bruker, 2005)'
_exptl_absorpt_correction_T_min     0.6970
_exptl_absorpt_correction_T_max     0.9276
_exptl_special_details
;
The twin operator is an 180\% rotation about the c* axis and the twin law can be
recognized as -1 0 0, 0 - 1 0, 0.873 0 1. The frequency doubling experiment
indicates that it is impossible for the crystal to adopt the centrosymmetric
<i>P</i>2~1~/<i>c</i> space group.
;
_diffrn_ambient_temperature     294(2)
_diffrn_radiation_type     MoK\a
_diffrn_radiation_wavelength     0.71073
_diffrn_radiation_source     'fine-focus sealed tube'
_diffrn_radiation_monochromator     graphite
_diffrn_measurement_device_type     'Bruker APEXII CCD'
_diffrn_measurement_method     '\w scans'
_diffrn_detector_area_resol_mean     8.3
_diffrn_reflns_number     8524
_diffrn_reflns_av_R_equivalents     0.039
_diffrn_reflns_av_sigmaI/netI     0.0319
_diffrn_reflns_theta_min     1.85
_diffrn_reflns_theta_max     27.51
_diffrn_reflns_theta_full     27.51
_diffrn_measured_fraction_theta_max     0.993
_diffrn_measured_fraction_theta_full     0.993
_diffrn_reflns_limit_h_min     -5
_diffrn_reflns_limit_h_max     5
_diffrn_reflns_limit_k_min     -14
_diffrn_reflns_limit_k_max     14
_diffrn_reflns_limit_l_min     -11
_diffrn_reflns_limit_l_max     11
_refine_special_details
;
Refinement of <i>F</i>^2^ against ALL reflections. The weighted <i>R</i>-factor
<i>wR</i> and goodness of fit <i>S</i> are based on <i>F</i>^2^, conventional
<i>R</i>-factors <i>R</i> are based on <i>F</i>, with <i>F</i> set to zero for
negative <i>F</i>^2^. The threshold expression of <i>F</i>^2^ >
\s(<i>F</i>^2^) is used only for calculating <i>R</i>-factors(gt) <i>etc</i>.
and is not relevant to the choice of reflections for refinement.
<i>R</i>-factors based on <i>F</i>^2^ are statistically about twice as large
as those based on <i>F</i>, and <i>R</i>- factors based on ALL data will be
even larger.
;
_reflns_number_total     1683
_reflns_number_gt     1487
_reflns_threshold_expression     I>2sigma(I)
_refine_ls_structure_factor_coef     Fsqd
_refine_ls_matrix_type     full
_refine_ls_R_factor_all     0.0521
_refine_ls_R_factor_gt     0.0440
_refine_ls_wR_factor_gt     0.1244
_refine_ls_wR_factor_ref     0.1296
_refine_ls_goodness_of_fit_ref     1.116
_refine_ls_restrained_S_all     1.116
_refine_ls_number_reflns     1683
_refine_ls_number_parameters     92
_refine_ls_number_restraints     2
_refine_ls_weighting_scheme     calc
_refine_ls_weighting_details
         'calc w=1/[\s^2^(Fo^2^)+(0.0831P)^2^+0.0664P] where P=(Fo^2^+2Fc^2^)/3'
_atom_sites_solution_primary     direct
_atom_sites_solution_secondary     difmap
_refine_ls_shift/su_max     0.000
_refine_ls_shift/su_mean     0.000
_refine_diff_density_max     0.409
_refine_diff_density_min     -0.450
_refine_ls_extinction_method     none
_refine_ls_extinction_coef     ?
_refine_ls_abs_structure_details     'Flack (1983), 815 Friedel pairs'
_refine_ls_abs_structure_Flack     0.1(3)
loop_
    _atom_type_symbol
    _atom_type_description
    _atom_type_scat_dispersion_real
    _atom_type_scat_dispersion_imag
    _atom_type_scat_source
    'C' 'C' 0.0033 0.0016
                         'International Tables Vol C Tables 4.2.6.8 and 6.1.1.4'
    'O' 'O' 0.0106 0.0060
                         'International Tables Vol C Tables 4.2.6.8 and 6.1.1.4'
    'S' 'S' 0.1246 0.1234
                         'International Tables Vol C Tables 4.2.6.8 and 6.1.1.4'
_computing_data_collection     'APEX2 (Bruker, 2005)'
_computing_cell_refinement     'SAINT (Bruker, 2005)'
_computing_data_reduction     'SAINT (Bruker, 2005)'
_computing_structure_solution     'SHELXS97 (Sheldrick, 2008)'
_computing_structure_refinement     'SHELXL97 (Sheldrick, 2008)'
_computing_molecular_graphics     'SHELXTL (Sheldrick, 2008)'
_computing_publication_material     'SHELXTL (Sheldrick, 2008)'
loop_
    _atom_site_type_symbol
    _atom_site_label
    _atom_site_fract_x
    _atom_site_fract_y
    _atom_site_fract_z
    _atom_site_U_iso_or_equiv
    _atom_site_adp_type
    _atom_site_calc_flag
    _atom_site_refinement_flags
    _atom_site_occupancy
    _atom_site_symmetry_multiplicity
    _atom_site_disorder_assembly
    _atom_site_disorder_group
    S S1 0.5018(5) 0.86748(19) 0.2126(2) 0.0551(5) Uani d . 1 1 . .
    S S2 0.3162(4) 0.91619(15) 0.51687(18) 0.0415(4) Uani d . 1 1 . .
    S S3 0.1270(5) 0.82054(14) 0.8209(2) 0.0451(4) Uani d . 1 1 . .
    S S4 0.3021(4) 0.66835(13) 0.39376(17) 0.0427(4) Uani d . 1 1 . .
    S S5 0.1178(5) 0.56886(16) 0.6947(2) 0.0471(4) Uani d . 1 1 . .
    O O1 -0.0459(13) 0.6265(3) 0.9824(4) 0.0394(10) Uani d . 1 1 . .
    C C1 0.3780(16) 0.8219(6) 0.3637(8) 0.0373(14) Uani d . 1 1 . .
    C C2 0.216(2) 0.8000(6) 0.6361(8) 0.0372(13) Uani d . 1 1 . .
    C C3 0.055(2) 0.6625(7) 0.8518(8) 0.0487(18) Uani d . 1 1 . .
    C C4 0.211(2) 0.6863(6) 0.5810(7) 0.0386(14) Uani d . 1 1 . .
loop_
    _atom_site_aniso_label
    _atom_site_aniso_U_11
    _atom_site_aniso_U_22
    _atom_site_aniso_U_33
    _atom_site_aniso_U_12
    _atom_site_aniso_U_13
    _atom_site_aniso_U_23
    S1 0.0732(12) 0.0538(10) 0.0417(8) -0.0058(10) 0.0194(8) 0.0051(9)
    S2 0.0544(9) 0.0344(7) 0.0386(7) -0.0034(7) 0.0161(7) -0.0067(6)
    S3 0.0617(10) 0.0400(9) 0.0371(7) 0.0003(8) 0.0186(8) -0.0060(7)
    S4 0.0604(10) 0.0291(7) 0.0427(8) -0.0019(7) 0.0205(8) -0.0101(7)
    S5 0.0614(11) 0.0367(8) 0.0478(8) -0.0023(8) 0.0222(8) -0.0025(7)
    O1 0.066(3) 0.0233(18) 0.031(2) -0.004(2) 0.015(2) 0.0100(16)
    C1 0.034(3) 0.032(3) 0.046(3) 0.000(2) 0.009(3) -0.005(2)
    C2 0.046(3) 0.038(3) 0.032(3) -0.003(3) 0.017(3) -0.002(2)
    C3 0.055(4) 0.050(4) 0.043(4) 0.005(3) 0.015(3) -0.006(3)
    C4 0.043(3) 0.037(3) 0.036(3) 0.001(3) 0.007(3) -0.009(2)
_geom_special_details
;
All e.s.d.'s (except the e.s.d. in the dihedral angle between two l.s. planes)
are estimated using the full covariance matrix. The cell e.s.d.'s are taken
into account individually in the estimation of e.s.d.'s in distances, angles
and torsion angles; correlations between e.s.d.'s in cell parameters are only
used when they are defined by crystal symmetry. An approximate (isotropic)
treatment of cell e.s.d.'s is used for estimating e.s.d.'s involving l.s.
planes.
;
loop_
    _geom_bond_atom_site_label_1
    _geom_bond_atom_site_label_2
    _geom_bond_site_symmetry_2
    _geom_bond_distance
    _geom_bond_publ_flag
    S1 C1 . 1.575(7) ?
    S2 C1 . 1.746(6) ?
    S2 C2 . 1.743(6) ?
    S3 C2 . 1.730(7) ?
    S3 C3 . 1.794(8) ?
    S4 C1 . 1.747(7) ?
    S4 C4 . 1.750(6) ?
    S5 C4 . 1.713(7) ?
    S5 C3 . 1.770(7) ?
    O1 C3 . 1.338(8) ?
    C2 C4 . 1.340(7) ?
loop_
    _geom_angle_atom_site_label_1
    _geom_angle_atom_site_label_2
    _geom_angle_atom_site_label_3
    _geom_angle_site_symmetry_1
    _geom_angle_site_symmetry_3
    _geom_angle
    _geom_angle_publ_flag
    C1 S2 C2 . . 95.8(3) ?
    C2 S3 C3 . . 94.6(3) ?
    C1 S4 C4 . . 95.9(3) ?
    C4 S5 C3 . . 94.9(3) ?
    S1 C1 S2 . . 124.2(4) ?
    S1 C1 S4 . . 121.7(4) ?
    S2 C1 S4 . . 114.1(4) ?
    C4 C2 S3 . . 117.6(4) ?
    C4 C2 S2 . . 117.6(4) ?
    S3 C2 S2 . . 124.8(4) ?
    O1 C3 S5 . . 126.6(5) ?
    O1 C3 S3 . . 119.9(5) ?
    S5 C3 S3 . . 113.5(4) ?
    C2 C4 S5 . . 119.3(4) ?
    C2 C4 S4 . . 116.6(4) ?
    S5 C4 S4 . . 124.1(4) ?
_iucr_refine_instructions_details
;
TITL fq10_0m in Pn
CELL 0.71073 3.9638 11.0211 8.7110 90.000 101.3437 90.000
ZERR 2.00 0.0002 0.0008 0.0007 0.000 0.0050 0.000
LATT -1
SYMM x+1/2, -y, z+1/2
SFAC C O S
UNIT 8 2 10
L.S. 100
ACTA
BOND $H
FMAP 2
PLAN 10
SIZE 0.052 0.067 0.265
TEMP 21.000
LIST 7
WGHT    0.083100    0.066400
BASF   0.29257
FVAR       0.92901
S1    3    0.501763    0.867478    0.212564    11.00000    0.07319    0.05383 =
         0.04168    0.00507    0.01940   -0.00576
S2    3    0.316191    0.916191    0.516867    11.00000    0.05435    0.03441 =
         0.03857   -0.00674    0.01606   -0.00340
S3    3    0.126977    0.820536    0.820933    11.00000    0.06173    0.03996 =
         0.03714   -0.00598    0.01861    0.00028
S4    3    0.302145    0.668355    0.393759    11.00000    0.06043    0.02910 =
         0.04272   -0.01009    0.02045   -0.00194
S5    3    0.117808    0.568859    0.694710    11.00000    0.06145    0.03665 =
         0.04784   -0.00248    0.02218   -0.00226
O1    2   -0.045943    0.626474    0.982423    11.00000    0.06644    0.02334 =
         0.03059    0.01004    0.01505   -0.00409
C1    1    0.378018    0.821872    0.363740    11.00000    0.03417    0.03187 =
         0.04620   -0.00507    0.00899   -0.00019
C2    1    0.216043    0.799985    0.636055    11.00000    0.04617    0.03762 =
         0.03168   -0.00236    0.01692   -0.00347
C3    1    0.054613    0.662455    0.851763    11.00000    0.05547    0.05014 =
         0.04280   -0.00614    0.01507    0.00461
C4    1    0.210692    0.686323    0.581021    11.00000    0.04275    0.03728 =
         0.03563   -0.00892    0.00740    0.00062
HKLF 5
REM  fq10_0m in Pn
REM R1 =  0.0440 for   1487 Fo > 4sig(Fo)  and  0.0521 for all   1683 data
REM     92 parameters refined using      2 restraints
END
WGHT      0.0831      0.0664
REM Highest difference peak  0.409,  deepest hole -0.450,  1-sigma level  0.083
Q1    1   0.1778  0.6436  1.0001  11.00000  0.05    0.41
Q2    1   0.1085  0.6038  0.6421  11.00000  0.05    0.36
Q3    1  -0.0970  0.6207  0.9148  11.00000  0.05    0.35
Q4    1   0.1157  0.8250  0.7509  11.00000  0.05    0.35
Q5    1   0.5009  0.8602  0.3044  11.00000  0.05    0.34
Q6    1   0.2894  0.9214  0.4349  11.00000  0.05    0.33
Q7    1   0.3084  0.6785  0.4737  11.00000  0.05    0.33
Q8    1   0.3855  0.6015  0.7434  11.00000  0.05    0.31
Q9    1   0.0372  0.5752  0.9663  11.00000  0.05    0.30
Q10   1   0.2578  0.7144  0.3446  11.00000  0.05    0.30
;
data_global
_journal_date_recd_electronic     2011-12-07
_journal_date_accepted     2012-02-09
_journal_name_full     'Acta Crystallographica, Section E'
_journal_year     2012
_journal_volume     68
_journal_issue      3
_journal_page_first     o721
_journal_page_last     o721
_journal_paper_category     QO
_journal_paper_doi     10.1107/S1600536812005703
_journal_coeditor_code     IS5027
_publ_contact_author_name     'Professor Fang, Qi'
_publ_contact_author_address
;
State Key Laboratory of Crystal Materials
Shandong University
Jinan 250100, Shandong Province
People's Republic of China
;
_publ_contact_author_email     fangqi@sdu.edu.cn
_publ_contact_author_fax     '0086-531-88362782'
_publ_contact_author_phone     '0086-531-88363497'
_publ_section_title
;\
5-Sulfanylidene-2<i>H</i>,5<i>H</i>-1,3-dithiolo[4,5-<i>d</i>][1,3]dithiol-2-\
one
;
loop_
    _publ_author_name
    _publ_author_address
    'Wen, Hua-Wen'
;
School of Chemistry and Chemical Engineering
Shandong University
Jinan 250100, Shandong Province
People's Republic of China
;
    'Fan, Li-Xia'
;
School of Chemistry and Chemical Engineering
Shandong University
Jinan 250100, Shandong Province
People's Republic of China
;
    'Liu, Li'
;
School of Chemistry and Chemical Engineering
Shandong University
Jinan 250100, Shandong Province
People's Republic of China
;
    'Li, Ao'
;
School of Chemistry and Chemical Engineering
Shandong University
Jinan 250100, Shandong Province
People's Republic of China
;
    'Fang, Qi'
;
State Key Laboratory of Crystal Materials
Shandong University
Jinan 250100, Shandong Province
People's Republic of China
;
