# Supplementary material for: 5-Sulfanyl­idene-2H,5H-1,3-dithiolo[4,5-d][1,3]dithiol-2-one
Source: Acta Crystallogr Sect E Struct Rep Online. 2012 Feb 17;68(Pt 3):o721. doi: 10.1107/S1600536812005703 (PMC3295492; doi:10.1107/S1600536812005703)
Supplement: Supplementary file 2 [file e-68-0o721-Isup2.hkl]

# 
# h,k,l, Fc-squared, Fo-squared, sigma(Fo-squared) and status flag 
# 
data_I
_shelx_title ' fq10_0m in Pn' 
_shelx_refln_list_code          7 
_exptl_crystal_F_000       224.00 
_reflns_d_resolution_high  0.7697 
 
loop_ 
 _symmetry_equiv_pos_as_xyz 
 'x, y, z' 
 'x+1/2, -y, z+1/2' 
 
_cell_length_a     3.9638 
_cell_length_b    11.0211
_cell_length_c     8.7110 
_cell_angle_alpha  90.000 
_cell_angle_beta  101.344 
_cell_angle_gamma  90.000 
 
_shelx_F_squared_multiplier     1.000 

loop_ 
 _refln_index_h 
 _refln_index_k 
 _refln_index_l 
 _refln_F_squared_calc 
 _refln_F_squared_meas 
 _refln_F_squared_sigma 
 _refln_observed_status 
-2 0 0 550.04 21.72 65.96 556.81 
2 0 0 90.72 2.42 66.11 -1. 
-4 0 0 28.13 13.03 40.44 5.43 
4 0 0 50.8 5.05 40.6 -1. 
0 1 0 10.56 2.6 16.21 6.71 
-1 -1 0 4229.78 73.63 3910.79 1.75 
1 1 0 4119.19 101.78 3890.44 1.74 
-2 -1 0 477.93 9.71 119.68 340.92 
2 1 0 143.1 2.1 117.53 -1. 
-3 -1 0 -0.27 5.7 1.31 2.47 
3 1 0 0.01 0.63 1.38 -1. 
-4 -1 0 18.69 8.7 4.12 83.82 
4 1 0 5.42 1.85 4.23 -1. 
-5 -1 0 5.69 4. 8.57 -1. 
0 2 0 1069.72 10.06 617.65 255.44 
-1 -2 0 1637.82 17.88 1533.44 60.02 
1 2 0 1748.2 45.68 1531.05 59.95 
-2 -2 0 30.01 3.27 18.85 9.24 
2 2 0 24.49 1.05 18.95 -1. 
-3 -2 0 77.5 10.55 41.55 138.94 
3 2 0 51. 1.95 41.04 -1. 
-4 -2 0 5. 1.82 3.29 -1. 
4 2 0 3.72 1.58 3.24 -1. 
0 3 0 140.05 1.81 156.11 64.56 
-1 -3 0 1340.57 16.05 255.78 981.53 
1 3 0 1281.52 19.82 252.59 984. 
-2 -3 0 449.84 12.75 408.26 89.3 
2 3 0 383.31 5.04 409.85 -1. 
-3 -3 0 32.71 6.19 9.75 49.49 
3 3 0 9.25 1.32 9.56 -1. 
-4 -3 0 27.41 2.19 29.3 -1. 
4 3 0 27.67 2.25 29. -1. 
0 4 0 4560.3 34.95 2862.82 1183.98 
-1 -4 0 590.28 8.6 441.8 90.86 
1 4 0 587.77 10.92 442.71 89.81 
-2 -4 0 137.52 9.35 91.99 131.88 
2 4 0 102.62 2.43 92.75 -1. 
-3 -4 0 482.87 26.05 464.19 14.43 
3 4 0 494.75 8.05 462.94 -1. 
-4 -4 0 10.79 1.75 10.37 -1. 
4 4 0 11.15 1.69 10.38 -1. 
0 5 0 -0.58 0.65 1.4 0.58 
-1 -5 0 383.85 4.21 92.38 255.27 
1 5 0 376.5 5.57 89.61 253.03 
-2 -5 0 433.88 10.89 360. 69.37 
2 5 0 444.67 18.88 357.12 68.92 
-3 -5 0 44.02 13.76 7.2 34.26 
3 5 0 10.59 1.59 7.47 -1. 
-4 -5 0 54.12 3.12 47.95 -1. 
4 5 0 57.02 3. 48.03 -1. 
0 6 0 322.18 3.45 223.85 92.58 
-1 -6 0 341.73 3.8 207.13 128.45 
1 6 0 357.37 5.76 207.66 128.2 
-2 -6 0 4.47 5.4 2.88 0.14 
2 6 0 9.84 8.88 2.92 0.19 
-3 -6 0 26.92 1.85 26.45 -1. 
3 6 0 28.28 2.48 26.29 -1. 
-4 -6 0 3.11 1.43 1.77 -1. 
4 6 0 2.09 1.56 1.73 -1. 
0 7 0 6.99 0.84 6.74 2.79 
-1 -7 0 822.68 7.65 427.67 375.97 
1 7 0 847.36 9.6 433.06 377.29 
-2 -7 0 332.94 15.92 331.21 3.93 
2 7 0 350.51 19.81 332.78 3.8 
-3 -7 0 7.67 1.37 7.32 -1. 
3 7 0 6.8 1.66 7.29 -1. 
-4 -7 0 5.94 1.87 7.43 -1. 
4 7 0 7.68 2.04 7.3 -1. 
0 8 0 835.37 9.18 559.32 231.32 
-1 -8 0 175.27 3.23 156.56 26.32 
1 8 0 177.43 3.89 154.34 26.15 
-2 -8 0 312.96 16.22 277.88 30.46 
2 8 0 323.34 10.31 278.97 30.58 
-3 -8 0 103.63 3.41 105.39 -1. 
3 8 0 114.26 4.34 104.97 -1. 
-4 -8 0 21.13 2.84 26.11 -1. 
4 8 0 30.15 3.59 26.31 -1. 
0 9 0 156.19 3.37 115.03 47.57 
-1 -9 0 416.02 5.98 418.07 8.63 
1 9 0 447.71 7.66 422.91 8.17 
-2 -9 0 36.38 8. 20.2 14.84 
2 9 0 31.45 4.89 19.28 14.53 
-3 -9 0 7.24 1.61 6.38 -1. 
3 9 0 12.76 1.81 6.51 -1. 
0 10 0 -1. 1.47 0.58 0.24 
-1 -10 0 28.3 2.47 20.13 11.21 
1 10 0 29.53 2.15 19.89 10.97 
-2 -10 0 31.37 8.6 16.45 10.82 
2 10 0 21.04 4.88 16.17 10.55 
-3 -10 0 7.69 2.32 9.34 -1. 
3 10 0 9.04 1.74 9.35 -1. 
0 11 0 30.88 2.31 22.39 9.26 
-1 -11 0 104.02 3.84 112.16 1.86 
1 11 0 115.38 4.01 112.71 2.02 
-2 -11 0 17.55 8.92 2.23 3.67 
2 11 0 11.99 5.19 2.5 3.88 
-3 -11 0 5.6 2.44 8.22 -1. 
3 11 0 5.25 1.89 8.43 -1. 
0 12 0 194.44 5.1 135.96 56.23 
-1 -12 0 75.47 4.31 62.18 15.63 
1 12 0 75.92 3.58 62.36 15.77 
-2 -12 0 82.54 12.43 53.75 24.57 
2 12 0 93.23 7.59 53.67 24.25 
0 13 0 20.24 3.12 11.61 4.8 
-1 -13 0 76.63 6.1 55.64 20.05 
1 13 0 80.33 4.79 56.28 20.06 
-2 -13 0 33.88 6.64 18.74 3.23 
2 13 0 23.54 6.55 18.81 3.23 
0 14 0 5.89 2.87 0.51 0.21 
-1 -14 0 5.16 2.98 5.06 -1. 
1 14 0 9.5 5.96 4.98 6.87 
5 0 -1 8.26 4.37 4.63 -1. 
-5 0 1 -0.67 5.89 4.54 -1. 
3 0 -1 453.78 6.36 428.32 -1. 
-3 0 1 411.26 5.68 426.17 -1. 
1 0 -1 202.65 2.59 217.91 -1. 
-1 0 1 189.44 2.17 222.17 -1. 
-1 0 -1 11586.77 95.66 12388.8 -1. 
-3 0 -1 145.46 2.89 134.59 -1. 
3 0 1 152.11 4.39 133.99 -1. 
-5 1 1 2.36 3.48 1.39 -1. 
4 -1 -1 85.19 3.62 70.24 -1. 
-4 1 1 83.28 10.47 69.6 9.78 
3 -1 -1 131.99 2.13 122.05 -1. 
-3 1 1 158.04 9.64 121.31 37.49 
2 -1 -1 59.72 1.31 50.53 -1. 
-2 1 1 79.1 4.15 51.37 21.24 
1 -1 -1 1972.48 36.02 4.2 1608.98 
-1 1 1 2007.28 31.41 4.24 1617.4 
0 -1 -1 1039.37 7.05 699.42 292.02 
-1 -1 -1 93.43 2.21 5.65 87.85 
1 1 1 90.37 4.86 5.04 86.87 
-2 -1 -1 1902.49 27.56 1920.58 34.65 
2 1 1 2059.92 31.18 1912.04 -1. 
-3 -1 -1 165.23 9.93 165.75 1.05 
3 1 1 171.33 3.57 164.58 -1. 
-4 -1 -1 7.31 1.31 5.98 -1. 
4 1 1 9.56 2.05 6.08 -1. 
5 -2 -1 1.11 5.97 5.59 -1. 
-5 2 1 4.11 3.74 5.6 -1. 
4 -2 -1 3.58 1.37 5.54 -1. 
-4 2 1 2.15 8.49 5.49 3.55 
3 -2 -1 0.31 0.66 0.64 -1. 
-3 2 1 14.66 6.3 0.75 15.79 
2 -2 -1 35.55 1.12 37.72 -1. 
-2 2 1 50.7 3.67 39.98 16.53 
1 -2 -1 887.23 14.3 144.96 633.2 
-1 2 1 885.15 12.48 145.13 634.19 
0 -2 -1 569.91 3.7 373.74 158.65 
0 2 1 615.38 8.33 383.62 154.57 
-1 -2 -1 454.33 5.45 92.69 374.59 
1 2 1 448.15 14.33 92.43 377.98 
-2 -2 -1 942.03 21.52 971.2 19.02 
2 2 1 957.55 15.64 976.57 -1. 
-3 -2 -1 47.32 1.45 43.89 -1. 
3 2 1 49.61 2.85 43.99 -1. 
-4 -2 -1 2.43 1.22 0.83 -1. 
4 2 1 1.47 1.64 0.8 -1. 
4 -3 -1 112.61 3.52 90.31 -1. 
-4 3 1 106.42 16.34 90.36 14.95 
3 -3 -1 8.15 0.99 8.02 -1. 
-3 3 1 92.8 11.21 7.72 157.62 
2 -3 -1 21.95 0.99 20.7 -1. 
-2 3 1 28.41 3.44 20.26 8.38 
1 -3 -1 2693.99 30.39 2379.28 104.47 
-1 3 1 2531.9 31.1 2373.3 105.78 
0 -3 -1 226.58 2.08 168.33 69.92 
0 3 1 230.5 3.11 169.07 69.62 
-1 -3 -1 161.19 2.31 133.41 47.35 
1 3 1 172.49 3.83 132.35 47.45 
-2 -3 -1 585.49 15.06 202.35 339.22 
2 3 1 222.34 4.43 200.45 -1. 
-3 -3 -1 81.23 14.15 8.91 68. 
3 3 1 7.79 1.49 8.1 -1. 
-4 -3 -1 12.11 1.63 13.75 -1. 
4 3 1 12.68 2.19 13.69 -1. 
4 -4 -1 0.16 1.2 0.02 -1. 
-4 4 1 7.66 13.82 0.02 20.18 
3 -4 -1 82.33 2.69 78.6 -1. 
-3 4 1 90.6 8.47 78.22 16.65 
2 -4 -1 1719.85 48.62 1168.71 483.35 
-2 4 1 1728.18 31.3 1170.79 484.21 
1 -4 -1 432.17 6.18 217.15 183.09 
-1 4 1 467.14 5.19 219.69 182.72 
0 -4 -1 2422.79 16.56 1521.49 629.2 
0 4 1 2530.96 24.45 1521.37 629.25 
-1 -4 -1 1626.85 12.54 1167.73 389.55 
1 4 1 1670.43 26.86 1176.77 388.91 
-2 -4 -1 59.44 5.58 6.52 42.45 
2 4 1 63.7 8.34 6.94 42.36 
-3 -4 -1 12.63 12.69 9.15 2.19 
3 4 1 9.44 1.98 9.57 -1. 
-4 -4 -1 69.08 3.23 55.75 -1. 
4 4 1 65.17 3.93 55.38 -1. 
4 -5 -1 1.94 1.32 1.71 -1. 
-4 5 1 1.38 1.22 1.62 -1. 
3 -5 -1 161.06 4.47 152.22 -1. 
-3 5 1 154.25 16.01 151.82 12.16 
2 -5 -1 40.95 8. 30.18 12.48 
-2 5 1 41.2 4.01 30.2 12.49 
1 -5 -1 748.52 7.9 611.81 37.06 
-1 5 1 713.87 7.67 617.24 38.2 
0 -5 -1 800. 6.29 598.68 245.38 
0 5 1 828.08 8.26 593.32 247.6 
-1 -5 -1 337.27 3.46 278.7 43.35 
1 5 1 355.08 8.72 274.77 42.81 
-2 -5 -1 237.45 11.1 146.01 179.93 
2 5 1 311.6 15.59 143.18 181.38 
-3 -5 -1 67.02 2.31 66.57 -1. 
3 5 1 70.07 3.84 66.32 -1. 
-4 -5 -1 7.46 1.62 5.49 -1. 
4 5 1 5.16 1.8 5.54 -1. 
4 -6 -1 5.97 1.54 5.81 -1. 
-4 6 1 6.18 1.51 5.95 -1. 
3 -6 -1 1.33 1.22 2.36 -1. 
-3 6 1 24.71 12.58 2.32 22.72 
2 -6 -1 67.6 9.96 56.98 23.57 
-2 6 1 70.29 5.11 57.92 23.96 
1 -6 -1 402.09 4.31 309.98 85.88 
-1 6 1 399.58 4.24 310.58 85.66 
0 -6 -1 329.5 3.56 208.34 87.16 
0 6 1 341.86 3.6 210.75 86.16 
-1 -6 -1 42.35 1.49 31.19 20.95 
1 6 1 46.95 2.95 32.51 21.36 
-2 -6 -1 57.1 6.94 14.11 73.18 
2 6 1 95.5 11.84 14.77 73.3 
-3 -6 -1 41.5 2.38 41.37 -1. 
3 6 1 47.25 3.77 41.51 -1. 
-4 -6 -1 10.82 1.88 8.83 -1. 
4 6 1 11.39 2.22 8.99 -1. 
4 -7 -1 -1.27 1.27 0.15 -1. 
-4 7 1 0.54 1.38 0.13 -1. 
3 -7 -1 4.12 1.28 7.54 -1. 
-3 7 1 13.03 13.6 7.7 12.23 
2 -7 -1 324.36 17.9 229.94 95.1 
-2 7 1 332.6 16.28 228.97 94.7 
1 -7 -1 1104.58 9.45 912.26 179.1 
-1 7 1 1105.33 11.45 909.07 176.87 
0 -7 -1 184.83 2.91 128.21 51.76 
0 7 1 189.62 2.59 125.15 53.02 
-1 -7 -1 316.88 3.78 45.98 259.57 
1 7 1 331.16 6.78 44.6 259.65 
-2 -7 -1 341.45 15.72 201.93 112.74 
2 7 1 338.74 19.59 204.15 112.28 
-3 -7 -1 66.03 2.71 64.97 -1. 
3 7 1 75.3 4.45 64.92 -1. 
-4 -7 -1 13.15 2.16 14.52 -1. 
4 7 1 12.68 2.79 14.48 -1. 
4 -8 -1 0.62 1.6 2.82 -1. 
-4 8 1 -0.73 1.39 2.89 -1. 
3 -8 -1 101.88 3.45 108.43 -1. 
-3 8 1 94.94 3.72 108.16 -1. 
2 -8 -1 308.13 18.77 217.76 90.06 
-2 8 1 320.88 16.79 218.75 90.47 
1 -8 -1 136.97 3.08 63.24 63.83 
-1 8 1 134.06 3.72 63.64 64.75 
0 -8 -1 340.99 4.67 237.95 99.53 
0 8 1 345.06 4.92 240.67 98.41 
-1 -8 -1 412.73 5. 352.73 54.71 
1 8 1 434.11 7.15 349.17 54.24 
-2 -8 -1 59.79 8.4 45.78 13.1 
2 8 1 59.91 13.07 45.34 13.37 
-3 -8 -1 149.07 4.92 149.34 -1. 
3 8 1 162.82 5.14 150.67 -1. 
-4 -8 -1 19.7 2.77 16.4 -1. 
4 8 1 17.31 3.22 16.29 -1. 
3 -9 -1 12.56 1.84 13.52 -1. 
-3 9 1 13.7 2.03 14.02 -1. 
2 -9 -1 126.07 7.1 87.71 36.27 
-2 9 1 127.32 11.63 86.79 35.89 
1 -9 -1 197.93 4.21 19.75 174.9 
-1 9 1 209.76 4.63 20.87 172.9 
0 -9 -1 778.25 8.46 541.36 221.64 
0 9 1 800.95 9.12 535.92 223.89 
-1 -9 -1 222.44 4.32 168.77 61.77 
1 9 1 227.5 6.17 168.84 62.07 
-2 -9 -1 137.61 11.72 122.06 19.37 
2 9 1 149.89 7.87 123.26 18.92 
-3 -9 -1 3.43 1.59 5.29 -1. 
3 9 1 3.04 1.78 5.19 -1. 
3 -10 -1 1.99 1.49 2.71 -1. 
-3 10 1 1.87 1.54 2.8 -1. 
2 -10 -1 28.26 5.03 20.6 8.52 
-2 10 1 23.31 8.16 20.58 8.51 
1 -10 -1 38.24 2.35 26.53 8.23 
-1 10 1 40.15 3.17 27.1 8.33 
0 -10 -1 101.76 2.69 77.52 32.77 
0 10 1 108.27 3.45 79.23 32.06 
-1 -10 -1 45.27 2.43 16.21 30.74 
1 10 1 41.67 3.25 15.76 30.68 
-2 -10 -1 130.51 8.84 20.08 97.47 
2 10 1 124.57 7.5 19.91 97.97 
-3 -10 -1 6.17 1.95 7.52 -1. 
3 10 1 5.01 2.03 7.35 -1. 
3 -11 -1 15.65 2.32 13. -1. 
-3 11 1 16.96 2.41 12.7 -1. 
2 -11 -1 92.96 7.18 66.48 27.5 
-2 11 1 90.1 11.72 66.23 27.39 
1 -11 -1 55.26 2.7 4.89 46.62 
-1 11 1 52.48 3.68 4.49 46.39 
0 -11 -1 111.69 3.76 92.44 38.04 
0 11 1 118.41 3.73 91.99 38.23 
-1 -11 -1 160.91 4.66 108.92 59.99 
1 11 1 173.65 5.93 108.2 59.56 
-2 -11 -1 52.55 4.41 55.32 -1. 
2 11 1 75.43 6.86 55.37 10.62 
-3 -11 -1 11.83 2.92 5.34 -1. 
3 11 1 5.24 1.9 5.57 -1. 
2 -12 -1 65.82 6.71 49.06 20.29 
-2 12 1 79.29 12.5 49.3 20.39 
1 -12 -1 67.25 3.18 38.13 25.79 
-1 12 1 71.22 4.26 37.8 25.72 
0 -12 -1 114.23 4.11 83.03 34.42 
0 12 1 117.63 4.86 83.22 34.34 
-1 -12 -1 102.93 4.11 85.74 21.45 
1 12 1 113.4 5.2 84.87 21.51 
-2 -12 -1 18.12 3.07 17.69 -1. 
2 12 1 30.35 6.1 17.83 4.97 
2 -13 -1 120.78 9.03 76. 31.43 
-2 13 1 121.83 6.08 75.09 31.06 
1 -13 -1 69.02 4.53 48.5 23.28 
-1 13 1 81.18 6.34 48.48 23.01 
0 -13 -1 48.96 3.07 35.37 14.52 
0 13 1 55.68 3.89 35.11 14.63 
-1 -13 -1 55.36 4.14 5.05 52.63 
1 13 1 64.36 4.35 5.02 52.82 
1 -14 -1 15.64 5.81 16.62 2.06 
-1 14 1 11.16 3.68 16.62 -1. 
0 -14 -1 27.67 3.64 12.36 5.23 
0 14 1 26.3 9.11 12.65 5.11 
4 0 -2 4.61 2.08 1.66 -1. 
-4 0 2 0.98 11.41 1.39 0.57 
2 0 -2 1310.71 11.72 1355.74 -1. 
-2 0 2 1147.24 25.71 1346.35 27.28 
0 0 -2 434.46 4.38 336.85 141.77 
0 0 2 408.96 10.19 342.8 139.31 
-2 0 -2 1115.69 21.89 948.54 104.89 
2 0 2 1029.23 28.85 956.5 -1. 
-4 0 -2 48.38 3.06 48.6 -1. 
4 0 2 53.64 7.05 48.16 -1. 
5 -1 -2 8.76 4.07 6.42 -1. 
-5 1 2 2.64 2.72 6.44 -1. 
4 -1 -2 1.8 1.11 3.02 -1. 
-4 1 2 5.58 11.58 3.03 1.25 
3 -1 -2 96.52 2.06 91.77 -1. 
-3 1 2 148.54 9.4 90.65 50.17 
2 -1 -2 880.44 5.89 824.26 -1. 
-2 1 2 832.22 14.04 824.32 49.5 
1 -1 -2 207.91 6.21 210.04 2.09 
-1 1 2 193.45 4.45 212.41 2.34 
0 -1 -2 22.68 0.64 18.07 7.94 
0 1 2 21.76 1.69 19.2 7.47 
-1 -1 -2 957.44 6.49 209.89 643.43 
-2 -1 -2 0.85 0.34 0.89 -1. 
2 1 2 -2.11 2.11 0.72 -1. 
-3 -1 -2 363.18 3.99 340.62 -1. 
-4 -1 -2 72.51 2.52 68.14 -1. 
4 1 2 86.02 4.32 68. -1. 
5 -2 -2 1.67 5.5 2.16 -1. 
-5 2 2 1.65 2.66 2.14 -1. 
4 -2 -2 70.59 2.61 60.62 -1. 
-4 2 2 90.46 10.88 60.6 25.06 
3 -2 -2 39.47 1.72 37.66 -1. 
-3 2 2 42.05 6.94 38.18 0.31 
2 -2 -2 25.22 0.95 21.49 -1. 
-2 2 2 27.02 2.75 22.34 7.79 
1 -2 -2 863.83 9.47 913.94 38.22 
-1 2 2 845.39 13.32 905.75 38.33 
0 -2 -2 1113.53 6.75 758.4 313.6 
0 2 2 1118.86 14.9 758.28 313.66 
-1 -2 -2 206.67 2.13 42.86 152. 
1 2 2 203.63 5.58 42.84 151.12 
-2 -2 -2 30.69 0.93 28.38 -1. 
2 2 2 30.48 4.72 28.48 -1. 
-3 -2 -2 274.99 3.5 267.95 -1. 
3 2 2 303.13 14.81 269.75 -1. 
-4 -2 -2 11.64 1.53 11.34 -1. 
4 2 2 10.11 2.21 11.35 -1. 
5 -3 -2 4.5 3.43 3.93 -1. 
-5 3 2 3.47 3.9 3.9 -1. 
4 -3 -2 53.44 3.31 48.48 -1. 
-4 3 2 69.29 14.99 48.38 20.01 
3 -3 -2 405.14 4.61 379.82 -1. 
-3 3 2 403.49 15.49 381.12 3.19 
2 -3 -2 208.09 2.59 217.1 -1. 
-2 3 2 347.35 9.23 215.93 168.85 
1 -3 -2 174.6 2.98 114.73 54.74 
-1 3 2 181.86 5.69 114.48 55.17 
0 -3 -2 2821.06 16.14 1889.95 783.14 
0 3 2 3008.44 29.94 1893.59 781.63 
-1 -3 -2 379.57 3.08 110.07 244.17 
1 3 2 361.97 8.2 109.95 243.79 
-2 -3 -2 43.88 1.19 46.67 -1. 
2 3 2 51.21 3.49 45.85 -1. 
-3 -3 -2 79.45 1.79 77.04 -1. 
3 3 2 82.69 5.16 76.86 -1. 
-4 -3 -2 26.7 2.49 27.83 -1. 
4 3 2 35.49 4.13 27.64 -1. 
4 -4 -2 6.58 1.48 4.55 -1. 
-4 4 2 7.09 1.57 4.46 -1. 
3 -4 -2 41.39 1.83 40.03 -1. 
-3 4 2 68.74 8. 40.27 32.35 
2 -4 -2 308.52 14.04 321.87 38.36 
-2 4 2 323.74 9.28 318.88 38.05 
1 -4 -2 1577.29 14.72 940.36 486.68 
-1 4 2 1558.68 20.03 941.92 482.94 
0 -4 -2 69.36 1.17 34.29 14.91 
0 4 2 76.6 1.94 36.04 14.18 
-1 -4 -2 1048.75 6.69 788.48 224.88 
1 4 2 1110. 15.29 789.23 226.12 
-2 -4 -2 87.44 1.65 93.93 -1. 
2 4 2 100.13 3.78 95.75 -1. 
-3 -4 -2 11.21 1.06 11.34 -1. 
3 4 2 10.01 2.52 11.34 -1. 
-4 -4 -2 1.69 1.37 1.65 -1. 
4 4 2 1.33 1.67 1.63 -1. 
4 -5 -2 69.86 2.75 67.06 -1. 
-4 5 2 79.63 16.98 67.31 27.84 
3 -5 -2 28.15 1.78 29.93 -1. 
-3 5 2 86.31 8.66 29.41 62.79 
2 -5 -2 345.06 15.89 166.65 147.69 
-2 5 2 338.82 9.7 167.74 148.89 
1 -5 -2 220.82 3.51 103.52 113.64 
-1 5 2 215.07 3.46 104.81 115.26 
0 -5 -2 492.62 4.2 317.73 132.23 
0 5 2 534.72 5.91 319.73 131.4 
-1 -5 -2 1230.44 8.15 1235.65 37.28 
1 5 2 1290.76 17.68 1234.32 35.97 
-2 -5 -2 167.26 2.67 178.93 -1. 
2 5 2 205.75 15.09 178.02 7.59 
-3 -5 -2 28.48 1.67 26.55 -1. 
3 5 2 32.16 3.24 26.23 -1. 
-4 -5 -2 2.5 1.49 3.07 -1. 
4 5 2 2.96 1.75 3.15 -1. 
4 -6 -2 88.02 3.14 76.43 -1. 
-4 6 2 93.04 18.93 76.32 31.56 
3 -6 -2 55.66 2.33 54.89 -1. 
-3 6 2 55.04 8.29 54.94 0.96 
2 -6 -2 2.09 7.52 0.45 1.21 
-2 6 2 3.27 3.93 0.33 1.19 
1 -6 -2 53.92 1.73 51.65 13.44 
-1 6 2 46.93 1.66 50.66 12.9 
0 -6 -2 1435.26 10.76 1016.96 421.21 
0 6 2 1563.57 14.73 1018.46 420.59 
-1 -6 -2 97.94 2.05 11.36 76.06 
1 6 2 101.59 3.5 11.67 76.52 
-2 -6 -2 90.39 2.08 86.27 -1. 
2 6 2 458.43 21.03 87.19 371.82 
-3 -6 -2 5.42 1.21 5.28 -1. 
3 6 2 2.6 1.8 4.96 -1. 
-4 -6 -2 11.27 2.31 13.46 -1. 
4 6 2 9.39 2.59 13.56 -1. 
4 -7 -2 9.09 1.63 9.23 -1. 
-4 7 2 8.59 1.87 9.04 -1. 
3 -7 -2 34.09 2.33 29.36 -1. 
-3 7 2 31.17 13.62 29.57 3.18 
2 -7 -2 151.48 12.76 9.18 137.63 
-2 7 2 151.87 7.4 9.51 136.98 
1 -7 -2 648.43 6.47 627.81 18.44 
-1 7 2 638.56 7.56 627.62 19.02 
0 -7 -2 1363.05 9.74 995.83 412.17 
0 7 2 1437.9 13.94 996.61 411.85 
-1 -7 -2 59.93 1.78 32.12 26.4 
1 7 2 56.07 4.47 32.24 26.09 
-2 -7 -2 39.6 1.65 41.67 -1. 
2 7 2 107.93 13.83 41.2 70.01 
-3 -7 -2 17.44 1.78 21.32 -1. 
3 7 2 23.78 3.12 21.72 -1. 
-4 -7 -2 6.16 1.78 7.67 -1. 
4 7 2 7.03 2.54 7.6 -1. 
4 -8 -2 8.05 1.88 5.5 -1. 
-4 8 2 8.49 1.95 5.66 -1. 
3 -8 -2 14.74 1.79 14.57 -1. 
-3 8 2 38.57 15.43 14.4 44.73 
2 -8 -2 190.47 14.68 73.93 115.37 
-2 8 2 194.65 9.96 73.65 114.92 
1 -8 -2 298.97 4.56 131.15 144.41 
-1 8 2 303.51 4.79 132.3 145.88 
0 -8 -2 81.92 2.02 62.2 25.03 
0 8 2 87.16 2.36 60.53 25.72 
-1 -8 -2 128.58 2.64 124.86 9.64 
1 8 2 133.28 6.47 126.04 9.96 
-2 -8 -2 84.04 6.86 93.37 4.76 
2 8 2 105.74 14.68 91.3 4.66 
-3 -8 -2 5.15 1.35 6.49 -1. 
3 8 2 6.91 2.42 6.56 -1. 
-4 9 2 19.39 5.04 24.59 -1. 
3 -9 -2 20.61 2.12 18.79 -1. 
-3 9 2 16.47 2.21 19.44 -1. 
2 -9 -2 33.32 5.02 35.13 7.97 
-2 9 2 38.82 8.53 35.89 8.35 
1 -9 -2 217.39 4.45 150.08 69.83 
-1 9 2 230.76 6.04 149.35 69.8 
0 -9 -2 18.54 1.54 14.47 5.98 
0 9 2 15.35 1.78 14.46 5.98 
-1 -9 -2 320.93 5.05 266.06 64.05 
1 9 2 342.15 10.26 264.59 64.51 
-2 -9 -2 82.68 5.24 91.12 0.95 
2 9 2 121.04 15.94 91.68 1.02 
-3 -9 -2 15.24 2.06 15.96 -1. 
3 9 2 12.73 3.01 15.88 -1. 
3 -10 -2 71.26 3.62 62.53 -1. 
-3 10 2 61.37 3.81 61.91 -1. 
2 -10 -2 24.86 5.49 25.5 6.69 
-2 10 2 27.33 8.86 26.17 6.8 
1 -10 -2 70.73 2.91 74.18 6.52 
-1 10 2 69.97 3.84 74.32 6.7 
0 -10 -2 54.08 2.13 35.89 15.22 
0 10 2 57.99 2.62 36.79 14.84 
-1 -10 -2 42.04 2.48 6.24 32.72 
1 10 2 45.56 3.29 6.74 32.22 
-2 -10 -2 14.92 5.48 18.3 2.21 
2 10 2 21.35 5.42 17.83 2.29 
-3 -10 -2 36.26 3.28 40.1 -1. 
3 10 2 39.67 4.33 39.73 -1. 
3 -11 -2 20.37 2.64 22.52 -1. 
-3 11 2 22.89 2.71 22.52 -1. 
2 -11 -2 5.24 5.11 9.38 1.03 
-2 11 2 12.16 4.52 8.87 0.92 
1 -11 -2 183.22 4.48 144.02 44.75 
-1 11 2 193.84 6.05 145.05 45.04 
0 -11 -2 62.64 3. 44.88 18.3 
0 11 2 69.97 3.72 44.25 18.56 
-1 -11 -2 50.17 3.21 21.91 32.84 
1 11 2 57.39 3.8 21.81 33.21 
-2 -11 -2 82.6 4.64 88.75 -1. 
2 11 2 126.38 8.21 88.76 16.08 
2 -12 -2 75.13 5.11 58.65 22.2 
-2 12 2 82.99 6.61 59.42 22.23 
1 -12 -2 88.57 4.06 52.02 35.1 
-1 12 2 92.43 6.66 51.86 35.46 
0 -12 -2 96.18 3.82 65.21 26.38 
0 12 2 92.69 5.62 63.8 26.97 
-1 -12 -2 28.19 2.92 28.57 0.94 
1 12 2 33.24 3.53 28.86 0.88 
-2 -12 -2 29.93 7.1 20.47 2.82 
2 12 2 23.45 6.24 20.04 2.72 
2 -13 -2 23.2 6.37 7.82 7.78 
-2 13 2 20.64 4.42 7.82 7.75 
1 -13 -2 124.27 4.96 127.71 2.07 
-1 13 2 128.17 7.88 127.27 2.09 
0 -13 -2 83.09 3.82 63.13 26.13 
0 13 2 91.95 11.91 63.17 26.11 
-1 -13 -2 16.67 3.11 10.91 5.9 
1 13 2 17.09 3.35 11.05 6.02 
0 -14 -2 81.77 3.98 61.15 25.28 
0 14 2 64.11 11.25 61.12 25.29 
5 0 -3 10.65 3.59 6.8 -1. 
-5 0 3 -0.69 8.33 6.92 1.88 
3 0 -3 146.58 4.03 126.8 -1. 
-3 0 3 131.42 4.09 126.67 -1. 
1 0 -3 995.19 9.01 1056.32 -1. 
-1 0 3 980.42 12.31 1046.75 -1. 
-1 0 -3 5.35 1.07 11.68 -1. 
-3 0 -3 11.19 1.53 12.15 -1. 
5 -1 -3 34.24 4.28 24.7 -1. 
-5 1 3 29.53 2.96 24.67 -1. 
4 -1 -3 22.54 1.83 23.43 -1. 
-4 1 3 45.3 9.36 23.64 28.79 
3 -1 -3 4.79 0.77 6.02 -1. 
-3 1 3 2.18 5.99 5.98 0.54 
2 -1 -3 106.29 1.65 87.31 -1. 
-2 1 3 882.83 14.87 83.79 794.3 
1 -1 -3 1790.99 15.58 1550.61 86.82 
-1 1 3 1822.25 19.11 1555.79 86.8 
0 -1 -3 79.36 1.06 88.72 38.31 
0 1 3 82.67 2.51 92.62 36.69 
-1 -1 -3 530.69 4.01 170.39 367.9 
1 1 3 532.77 14.73 169.94 371.06 
-2 -1 -3 161.85 2.2 176.02 -1. 
-3 -1 -3 -0.1 0.61 0.18 -1. 
-4 -1 -3 21.67 1.8 20. -1. 
4 1 3 29.99 4.24 19.95 -1. 
5 -2 -3 1.77 3.06 3.41 -1. 
-5 2 3 0.38 1.76 3.43 -1. 
4 -2 -3 7.99 1.41 8.25 -1. 
-4 2 3 5.04 8.46 8.57 2.27 
3 -2 -3 358.75 3.9 335.95 -1. 
-3 2 3 336.05 13.96 335.94 17.19 
2 -2 -3 71.3 1.45 45. -1. 
-2 2 3 449.76 9.17 45.99 401.66 
1 -2 -3 411.55 4.57 365.4 17.72 
-1 2 3 417.63 5.71 367.53 17.73 
0 -2 -3 4637.23 24.9 3282.17 1350.94 
0 2 3 4657.77 47.23 3266.51 1357.42 
-1 -2 -3 337.76 2.97 334.61 9.43 
1 2 3 363.48 8.83 334.25 9.01 
-2 -2 -3 433.61 11.39 17.48 423.25 
2 2 3 20.42 4.68 16.91 -1. 
-3 -2 -3 48.27 1.65 51.57 -1. 
-4 -2 -3 33.03 2.27 29.14 -1. 
4 2 3 39.15 3.62 29.25 -1. 
5 -3 -3 11.26 3.89 6.79 -1. 
-5 3 3 8.09 2.66 6.77 -1. 
4 -3 -3 40.22 2.63 36.41 -1. 
-4 3 3 74.51 10.7 36.16 37.37 
3 -3 -3 124.03 2.41 120.75 -1. 
-3 3 3 111.73 8.9 119.67 4.03 
2 -3 -3 961.82 21.74 815.23 82.9 
-2 3 3 923.84 18.99 820.23 83.69 
1 -3 -3 633.1 6.33 589.48 45.47 
-1 3 3 653.08 8.84 590.39 45.52 
0 -3 -3 42.83 0.83 32.75 13.65 
0 3 3 43.84 1.57 33. 13.54 
-1 -3 -3 482.48 3.86 130.82 290.8 
1 3 3 481.72 10.57 135.08 288.55 
-2 -3 -3 234.13 8.35 91.96 137.09 
2 3 3 102.57 5.53 91.51 -1. 
-3 -3 -3 1.01 0.65 1.57 -1. 
3 3 3 -0.03 2.2 1.49 -1. 
-4 -3 -3 11.88 1.84 13.1 -1. 
4 3 3 15.03 3.3 13.16 -1. 
4 -4 -3 53.13 2.98 48.94 -1. 
-4 4 3 52. 10.47 48.79 0.01 
3 -4 -3 45.7 1.95 35.18 -1. 
-3 4 3 191.56 10.86 34.89 191.98 
2 -4 -3 108.14 5.1 102.43 2.87 
-2 4 3 102.55 5.59 102.64 2.7 
1 -4 -3 884.62 8.35 546.76 326.4 
-1 4 3 888.53 8.44 543.75 326.09 
0 -4 -3 292.61 2.53 170.17 70.52 
0 4 3 302.64 4.03 170.51 70.38 
-1 -4 -3 36.42 1.11 35.68 1.09 
1 4 3 40.85 2.72 34.36 1.09 
-2 -4 -3 115.66 6.55 90.95 37.45 
2 4 3 99.6 4.1 91.28 -1. 
-3 -4 -3 6. 0.92 6.09 -1. 
3 4 3 4.85 2.56 5.88 -1. 
-4 -4 -3 2.27 1.32 0.99 -1. 
4 4 3 1.71 2.35 0.98 -1. 
4 -5 -3 29.16 2.43 31.43 -1. 
-4 5 3 36.95 10.36 31.62 0.67 
3 -5 -3 81.38 2.34 82.29 -1. 
-3 5 3 88.74 8.78 82.83 2.98 
2 -5 -3 447.05 10.89 438.56 59.22 
-2 5 3 471.52 12.47 435.06 60.39 
1 -5 -3 624.99 5.51 86.96 510.48 
-1 5 3 627.74 6.47 90.13 511.03 
0 -5 -3 92.22 1.39 77.96 32.83 
0 5 3 97.64 2.17 79.37 32.24 
-1 -5 -3 699.67 5.47 80.08 591.97 
1 5 3 679.87 10.77 79.2 594.96 
-2 -5 -3 500.04 14.43 566.8 3.07 
2 5 3 615.27 25.61 568.95 2.91 
-3 -5 -3 14.15 1.23 16.4 -1. 
3 5 3 14.74 3.64 16.43 -1. 
-4 -5 -3 0.48 1.6 0.2 -1. 
4 5 3 -0.06 2.97 0.24 -1. 
4 -6 -3 32.55 2.57 27.92 -1. 
-4 6 3 25.69 15.69 28.1 2.46 
3 -6 -3 459.04 5.88 446.74 -1. 
-3 6 3 439.82 17.18 446.68 10.94 
2 -6 -3 163.38 7. 177.25 6.11 
-2 6 3 160.25 7.56 176.93 5.84 
1 -6 -3 200.23 3.13 185.01 4.82 
-1 6 3 192.14 3.66 183.92 4.7 
0 -6 -3 41.21 1.18 33.17 12.89 
0 6 3 42.47 1.69 31.17 13.72 
-1 -6 -3 619.87 5.44 584.92 46.61 
1 6 3 667.35 11.16 585.81 46.4 
-2 -6 -3 105.18 7.42 44.57 49.81 
2 6 3 90.34 12.82 43.88 48.67 
-3 -6 -3 107.27 2.82 108.27 -1. 
3 6 3 104.51 7.53 108.8 -1. 
-4 -6 -3 6.27 2.04 4.58 -1. 
4 6 3 3.93 3.54 4.42 -1. 
4 -7 -3 34. 2.38 31.38 -1. 
-4 7 3 22.92 17.34 31.11 0.05 
3 -7 -3 68.24 2.6 57.22 -1. 
-3 7 3 57.97 9.06 56.47 3.03 
2 -7 -3 339.85 10.23 271.48 84.43 
-2 7 3 349.07 11.31 272.61 83.51 
1 -7 -3 70.98 2.11 63.09 13.33 
-1 7 3 71.96 2.72 63.83 13.28 
0 -7 -3 320.02 3.32 226.64 93.97 
0 7 3 338.04 5.52 227.21 93.73 
-1 -7 -3 557.3 5.75 370.59 208.67 
1 7 3 585.94 13.34 372.56 207.91 
-2 -7 -3 99.87 7.21 106.25 16.19 
2 7 3 134.31 14.64 106.27 16.3 
-3 -7 -3 13.58 1.71 11.46 -1. 
3 7 3 13.47 2.95 11.46 -1. 
4 -8 -3 21.85 2.32 22.29 -1. 
-4 8 3 21.02 2.48 22.29 -1. 
3 -8 -3 5.09 1.3 4.78 -1. 
-3 8 3 49.8 14.77 4.83 43.59 
2 -8 -3 48.55 6. 32.34 18.75 
-2 8 3 46.54 5.97 31.66 18.93 
1 -8 -3 75.98 2.26 24.07 52.13 
-1 8 3 75.32 2.93 23.31 51.64 
0 -8 -3 16.46 1.18 11.73 5. 
0 8 3 17.95 2.12 12.08 4.85 
-1 -8 -3 112.37 2.53 114.18 3.91 
1 8 3 117.02 6.22 112.8 4.11 
-2 -8 -3 23.36 5.54 16.36 4.11 
2 8 3 22.93 11.47 16.61 4.12 
-3 -8 -3 12.85 1.76 12.59 -1. 
3 8 3 12.99 2.92 12.15 -1. 
3 -9 -3 36.45 2.72 34.19 -1. 
-3 9 3 13.04 15.81 34.05 2.64 
2 -9 -3 101.62 5.3 45.74 50.98 
-2 9 3 106.42 8.83 46.84 50.48 
1 -9 -3 250.56 4.85 155.99 109.43 
-1 9 3 273.18 5.63 154.86 110.03 
0 -9 -3 33.68 1.94 22.66 9.42 
0 9 3 32.95 2.61 22.77 9.37 
-1 -9 -3 96.96 2.85 76.62 24.49 
1 9 3 99.01 5.98 76.52 24.41 
-2 -9 -3 71.62 5.19 67.02 4.14 
2 9 3 81.15 6.96 67.29 4.33 
-3 -9 -3 8.1 1.62 7.49 -1. 
3 9 3 9.01 2.65 7.7 -1. 
3 -10 -3 0.53 1.35 0.18 -1. 
-3 10 3 -0.34 1.5 0.21 -1. 
2 -10 -3 250.04 8.01 236.88 8.23 
-2 10 3 247.04 17.04 235.67 8.31 
1 -10 -3 76.35 3.05 77.9 2.79 
-1 10 3 82.18 4.16 79.12 2.58 
0 -10 -3 191.03 3.92 146.87 60.78 
0 10 3 201.22 5.59 146.96 60.74 
-1 -10 -3 108.08 3.41 35.6 70.26 
1 10 3 110.61 6.25 36.34 70.11 
-2 -10 -3 134.92 6.89 20.66 104.46 
2 10 3 138.06 8.09 19.99 103.35 
-3 -10 -3 4.65 1.98 5.9 -1. 
3 10 3 11.76 3.63 5.7 -1. 
3 -11 -3 10.02 2.23 10.97 -1. 
-3 11 3 13.4 2.28 11.18 -1. 
2 -11 -3 47.43 4.93 25.69 22.9 
-2 11 3 45.6 5.5 25.43 22.88 
1 -11 -3 88.58 3.39 80.3 9.02 
-1 11 3 90.27 4.56 79.4 9.06 
0 -11 -3 130.61 3.39 92.38 38.88 
0 11 3 142.52 6.48 94.01 38.2 
-1 -11 -3 69.09 3.27 69.8 6.46 
1 11 3 79.16 5.83 69.43 6.53 
-2 -11 -3 19.62 6.21 0.33 11.1 
2 11 3 23.75 5.6 0.3 11.17 
2 -12 -3 16. 3.55 12.01 7.37 
-2 12 3 21.11 5.42 12.1 7.32 
1 -12 -3 18.49 2.89 2.13 11.94 
-1 12 3 17.51 4.72 2.27 11.81 
0 -12 -3 23.97 2.44 18.32 7.47 
0 12 3 29.32 7.88 18.07 7.57 
-1 -12 -3 55.48 3.79 55.58 1.16 
1 12 3 56.4 4.35 54.89 1.18 
-2 -12 -3 9.38 6.74 0.95 1.82 
2 12 3 11.31 5.9 1.02 1.83 
1 -13 -3 21.69 3.22 14.56 4.57 
-1 13 3 25.76 5.47 14.26 4.51 
0 -13 -3 51.39 3.38 35.11 14.6 
0 13 3 53.47 9.8 35.31 14.52 
-1 -13 -3 44.36 3.83 37.96 13.35 
1 13 3 49.01 5.81 38.08 13.28 
4 0 -4 15.65 2.94 12.97 -1. 
-4 0 4 26.82 12.83 13.13 16.73 
2 0 -4 298.49 3.85 250.55 -1. 
-2 0 4 607.36 16.06 253.61 392.29 
0 0 -4 83.74 1.69 75.62 30.08 
0 0 4 81.25 4.63 72.73 31.27 
-2 0 -4 129.72 2.97 144.33 -1. 
-4 0 -4 2.27 1.51 1.91 -1. 
5 -1 -4 9.69 2.86 6.57 -1. 
-5 1 4 19.69 8.5 6.6 3.55 
4 -1 -4 238.56 4.68 203.12 -1. 
-4 1 4 233.36 14.36 202.68 1.7 
3 -1 -4 3.1 0.87 2.41 -1. 
-3 1 4 63.4 7.95 2.54 68.55 
2 -1 -4 3.53 0.5 1.09 -1. 
-2 1 4 1.69 2.34 1.17 0.37 
1 -1 -4 911.63 5.95 897.19 70.28 
-1 1 4 913.64 9.42 889.55 70.47 
0 -1 -4 862.33 5.53 588.61 245.04 
0 1 4 903.73 12.09 592.5 243.43 
-1 -1 -4 82.25 1.53 75.2 9.66 
1 1 4 86.96 4.42 78.48 9.27 
-2 -1 -4 175.33 2.46 186.64 -1. 
-3 -1 -4 11.71 1.15 10.95 -1. 
-4 -1 -4 0.46 1.02 0.02 -1. 
5 -2 -4 63.19 6.61 54.25 -1. 
-5 2 4 53.55 3.94 54.56 -1. 
4 -2 -4 3.93 1.29 5.41 -1. 
-4 2 4 5.22 8.68 5.41 1.36 
3 -2 -4 204.09 3.15 206.85 -1. 
-3 2 4 194.6 11.07 207.17 18.15 
2 -2 -4 732.09 6.23 694.81 -1. 
-2 2 4 678. 12.59 695.17 11.74 
1 -2 -4 178.54 1.88 21.79 138.24 
-1 2 4 172.2 3.43 22.81 138.39 
0 -2 -4 1197.12 7.33 781.23 323.66 
0 2 4 1226.59 17.25 782.59 323.1 
-1 -2 -4 1829.65 12.95 1799.47 164.05 
1 2 4 2066.21 35.12 1797.02 163.85 
-2 -2 -4 27.63 1.28 29.67 -1. 
2 2 4 26.5 4.52 29.56 -1. 
-3 -2 -4 0.6 0.67 0.16 -1. 
-4 -2 -4 11.15 1.65 13.16 -1. 
4 -3 -4 139.77 4.02 124.63 -1. 
-4 3 4 153.5 12.79 124.38 12.12 
3 -3 -4 162.6 2.64 165.34 -1. 
-3 3 4 148.04 10.1 164.42 3.69 
2 -3 -4 66.53 7.22 43.82 18.96 
-2 3 4 54.88 3.8 43.15 19.3 
1 -3 -4 842.79 5.77 697.7 55.87 
-1 3 4 849.92 11.32 703.14 54.1 
0 -3 -4 130.03 1.52 103.86 42.84 
0 3 4 134.5 2.9 103.59 42.96 
-1 -3 -4 66.52 1.48 31.72 32.38 
1 3 4 65.7 4.24 31.01 31.71 
-2 -3 -4 30.11 3.77 33.91 77.46 
2 3 4 35.11 4.94 34.29 -1. 
-3 -3 -4 41.23 1.77 40.66 -1. 
3 3 4 35.08 5.81 40.37 -1. 
-4 -3 -4 0.17 1.28 0.82 -1. 
4 3 4 0.25 3. 0.84 -1. 
4 -4 -4 4.52 1.51 6.2 -1. 
-4 4 4 2.74 9.1 6.49 4.29 
3 -4 -4 4.65 0.95 5.47 -1. 
-3 4 4 6.55 8.66 5.29 3.78 
2 -4 -4 141.44 5.9 84.31 39.6 
-2 4 4 122.82 6.36 85.26 38.85 
1 -4 -4 18.49 0.95 2.63 14.21 
-1 4 4 17.65 1.31 2.63 14.76 
0 -4 -4 310.5 2.63 212.57 88.41 
0 4 4 326.72 5.09 213.76 87.91 
-1 -4 -4 52.3 1.4 28.8 21.16 
1 4 4 50.18 4.11 28.8 21.13 
-2 -4 -4 44.58 5.26 55.92 1.17 
2 4 4 62.63 5.74 55.62 -1. 
-3 -4 -4 1.6 0.82 2.54 -1. 
3 4 4 0.46 1.95 2.45 -1. 
-4 -4 -4 3.05 1.67 2.91 -1. 
4 4 4 2.67 3.44 2.89 -1. 
4 -5 -4 -0.57 1.33 0.45 -1. 
-4 5 4 5.12 9.54 0.36 19.83 
3 -5 -4 27.76 1.72 26.7 -1. 
-3 5 4 45.48 7.72 27.06 27.53 
2 -5 -4 105.94 5.56 18.36 73.62 
-2 5 4 90.12 5.83 18.21 74. 
1 -5 -4 1429.15 10.3 1438.59 32.76 
-1 5 4 1405.37 17.43 1431.36 33.12 
0 -5 -4 76.71 1.27 56.59 24.22 
0 5 4 76.58 2.08 58.56 23.4 
-1 -5 -4 152.96 2.4 27.81 117.15 
1 5 4 150.2 4.65 28.66 117.21 
-2 -5 -4 62.87 6.12 23.39 29.07 
2 5 4 22.19 2.84 22.49 -1. 
-3 -5 -4 87.79 2.46 87.07 -1. 
3 5 4 97.92 7.42 87.82 -1. 
-4 -5 -4 1.07 1.58 1.59 -1. 
4 5 4 -1.38 2.94 1.56 -1. 
4 -6 -4 0.95 1.29 2.38 -1. 
-4 6 4 -1.89 9.88 2.37 0.73 
3 -6 -4 122.23 2.94 119.29 -1. 
-3 6 4 124.07 10.29 120.83 17.11 
2 -6 -4 876.31 18.14 899.03 36.06 
-2 6 4 916.33 20.57 899.36 35.68 
1 -6 -4 382.52 4.28 112.19 242.28 
-1 6 4 370.35 8.74 112.7 241.91 
0 -6 -4 948.54 6.54 692.54 285.46 
0 6 4 1040.42 12.4 690.23 286.42 
-1 -6 -4 254.26 3.39 29.6 215.62 
1 6 4 262.33 6.3 30.05 215.73 
-2 -6 -4 89.95 7. 78.28 21. 
2 6 4 80.65 6.07 78.39 -1. 
-3 -6 -4 23.47 1.71 25.9 -1. 
3 6 4 24.46 4.85 25.7 -1. 
4 -7 -4 4.49 1.85 6.59 -1. 
-4 7 4 -15.15 15.15 6.65 3.07 
3 -7 -4 81.57 2.58 79.55 -1. 
-3 7 4 96.63 10.09 78.88 26.87 
2 -7 -4 174.87 7.85 169.27 17.04 
-2 7 4 179.72 8.48 168.31 17.23 
1 -7 -4 650.62 6.83 502.71 154.08 
-1 7 4 669.48 11.45 504.55 153.27 
0 -7 -4 198.04 2.95 148.87 61.67 
0 7 4 210.1 4.51 149.12 61.57 
-1 -7 -4 120.29 2.63 47.42 76.3 
1 7 4 119.45 6.04 46.08 76.1 
-2 -7 -4 76.12 7.09 43.74 25.51 
2 7 4 98.05 13.52 44.1 25.66 
-3 -7 -4 31.25 2.02 31.62 -1. 
3 7 4 30.99 5.32 31.57 -1. 
4 -8 -4 6.66 1.79 5.45 -1. 
-4 8 4 -6.88 18.24 5.65 10.8 
3 -8 -4 6.64 1.28 6.67 -1. 
-3 8 4 39.92 9.39 6.74 61.76 
2 -8 -4 49.85 6.07 11.26 37.76 
-2 8 4 46.19 5.98 11.5 38.62 
1 -8 -4 58.71 2.16 9.93 46.65 
-1 8 4 58.94 3.51 9.45 47.22 
0 -8 -4 248.51 3.91 193.65 80.38 
0 8 4 270.06 8.15 194.36 80.09 
-1 -8 -4 20.17 1.74 3.04 17.55 
1 8 4 19.71 3.85 2.92 17.12 
-2 -8 -4 60.06 7.25 10.43 47.42 
2 8 4 85.2 12.95 10.34 48.15 
-3 -8 -4 0.56 1.22 1.23 -1. 
3 8 4 1.03 2.36 1.25 -1. 
3 -9 -4 9.87 1.65 8.99 -1. 
-3 9 4 -9.69 14.31 8.66 2.19 
2 -9 -4 38.63 4.27 2.46 37.92 
-2 9 4 31.56 6.12 2.31 37.69 
1 -9 -4 91.16 3.25 59.01 31.65 
-1 9 4 94.88 4.38 59.22 31.69 
0 -9 -4 209.36 3.7 160.51 65.53 
0 9 4 224.71 7.51 158.46 66.38 
-1 -9 -4 82.31 2.78 24.45 55.31 
1 9 4 91.83 5.74 24.57 55.46 
-2 -9 -4 73.78 7.52 52.17 11.18 
2 9 4 93.03 13.51 52.06 11.06 
-3 -9 -4 14.02 2.19 14.14 -1. 
3 9 4 14.13 4.68 14.29 -1. 
3 -10 -4 112.09 3.67 119.29 -1. 
-3 10 4 107.61 4.48 120.38 -1. 
2 -10 -4 10.89 4.28 5.54 7.37 
-2 10 4 13.54 7.22 5.33 7.57 
1 -10 -4 177.65 4.43 169.53 15.03 
-1 10 4 190.65 7.97 169.89 14.72 
0 -10 -4 106.34 3.06 73.49 30.74 
0 10 4 97.81 10.42 74.33 30.39 
-1 -10 -4 105.15 3.23 100.85 8.8 
1 10 4 106.14 6.63 100.42 9.04 
-2 -10 -4 40.11 7.03 17.05 14.14 
2 10 4 68.64 12.62 17.37 14.18 
3 -11 -4 5.37 1.97 7.64 -1. 
-3 11 4 3.06 1.9 7.41 -1. 
2 -11 -4 74.33 5.65 38.87 36.71 
-2 11 4 82.75 6.46 38.85 36.7 
1 -11 -4 38.5 3.11 15.79 28.72 
-1 11 4 41.25 5.15 15.62 28.87 
0 -11 -4 145.44 3.89 100.77 41.36 
0 11 4 149.74 13.12 100. 41.68 
-1 -11 -4 83.28 3.67 15.97 55.77 
1 11 4 70.59 5.84 16.31 55.66 
-2 -11 -4 36.22 4.42 23.64 8.84 
2 11 4 72.17 14.65 23.52 8.95 
2 -12 -4 10.16 3.78 6.57 8.29 
-2 12 4 14.82 5.14 6.83 8.47 
1 -12 -4 24.77 2.73 2.86 22.7 
-1 12 4 35.26 9.07 2.8 22.99 
0 -12 -4 31.69 2.73 24.01 9.94 
0 12 4 38.58 8.05 24.04 9.93 
-1 -12 -4 11.67 2.67 5.16 5.28 
1 12 4 19.49 5.1 5.21 5.17 
1 -13 -4 44.1 3.34 32.12 15.75 
-1 13 4 45.54 10.47 32.29 15.7 
0 -13 -4 46.8 3.65 42.02 17.2 
0 13 4 42.82 9.1 41.58 17.38 
3 0 -5 37.27 2.74 31.13 -1. 
-3 0 5 30.03 2.57 31.3 -1. 
1 0 -5 53.81 1.74 72.14 -1. 
-1 0 5 50.5 3.16 71.53 -1. 
-1 0 -5 107.45 2.79 111.62 -1. 
1 0 5 124.4 8.13 109.04 -1. 
-3 0 -5 92.73 3.57 99.71 -1. 
4 -1 -5 4.75 1.35 2.43 -1. 
-4 1 5 12.7 8.91 2.74 2.47 
3 -1 -5 649.65 7.45 618.59 -1. 
-3 1 5 687.11 22.35 618.38 140.87 
2 -1 -5 252.87 2.97 247.18 -1. 
-2 1 5 287.66 7.4 246.47 72.8 
1 -1 -5 63.86 1.26 22.42 32.46 
-1 1 5 59.76 2.33 23.35 31.1 
0 -1 -5 879.17 5.87 653.56 269.17 
0 1 5 912.75 11.24 650.84 270.29 
-1 -1 -5 392.14 3.68 43.71 308.69 
1 1 5 357.28 9.09 44.11 308.17 
-2 -1 -5 65.23 1.79 71.57 -1. 
2 1 5 73.96 6.9 72.65 -1. 
-3 -1 -5 50.69 2.05 52.28 -1. 
3 1 5 54.48 7.41 52.01 -1. 
-4 -1 -5 1.91 1.29 1.3 -1. 
4 -2 -5 94.58 3.12 90.67 -1. 
-4 2 5 94.11 11.24 91.63 0.34 
3 -2 -5 7.88 1.11 8.79 -1. 
-3 2 5 63.61 7.96 8.54 110.82 
2 -2 -5 931.34 7.71 1028.69 -1. 
-2 2 5 863.11 15.4 1023.39 7.23 
1 -2 -5 1175.94 7.19 396.19 743.2 
-1 2 5 1147.11 11.72 396.66 744.21 
0 -2 -5 64.45 1.23 39.17 16.77 
0 2 5 63.2 2.6 40.54 16.2 
-1 -2 -5 980.84 7.5 410.9 576.61 
1 2 5 945.25 17.86 411. 580.07 
-2 -2 -5 252.52 3.46 281.6 -1. 
2 2 5 291.87 12.76 282.26 -1. 
-3 -2 -5 0.35 0.74 0.17 -1. 
3 2 5 2.1 3.4 0.18 -1. 
-4 -2 -5 1.12 1.21 0.47 -1. 
4 2 5 -2.11 3.91 0.5 -1. 
4 -3 -5 48.41 2.96 43.37 -1. 
-4 3 5 47.24 10.04 42.99 5.69 
3 -3 -5 389.73 4.8 373.95 -1. 
-3 3 5 392.53 16.13 374.41 31.86 
2 -3 -5 345.46 15.56 332.1 37.85 
-2 3 5 328.9 8.32 331.48 38.03 
1 -3 -5 95.25 1.49 76.67 12.82 
-1 3 5 94.04 2.74 78.3 13.12 
0 -3 -5 356.16 3.1 232.58 96.92 
0 3 5 370.85 7.39 234.34 96.19 
-1 -3 -5 188.72 2.68 74.86 113.77 
1 3 5 180.95 6.42 73.81 113.15 
-2 -3 -5 28.63 1.41 30.49 -1. 
2 3 5 31.05 5.09 30.17 -1. 
-3 -3 -5 13.02 1.19 10.87 -1. 
3 3 5 13.94 4.39 10.91 -1. 
4 -4 -5 -1.24 1.27 0.21 -1. 
-4 4 5 6.68 9.05 0.17 23.06 
3 -4 -5 5.81 1.16 6.76 -1. 
-3 4 5 6.81 6.27 7.07 4.69 
2 -4 -5 119.74 5.83 91.14 37.75 
-2 4 5 121.37 6.57 90.56 37.61 
1 -4 -5 57.98 1.46 51.08 11.91 
-1 4 5 58.03 2.34 51.17 11.91 
0 -4 -5 250.83 2.54 187.71 77.75 
0 4 5 256.45 4.64 187.99 77.63 
-1 -4 -5 37.61 1.42 6.29 30.1 
1 4 5 36.18 3.67 6.63 30.44 
-2 -4 -5 43.55 1.66 47.31 -1. 
2 4 5 46.6 5.91 47.26 -1. 
-3 -4 -5 17.84 1.47 19.12 -1. 
3 4 5 21.21 3.3 19.21 -1. 
4 -5 -5 9.64 1.87 10.57 -1. 
-4 5 5 8.17 9.29 10.83 2.27 
3 -5 -5 9.03 1.21 8.58 -1. 
-3 5 5 12.39 6.94 8.07 10.98 
2 -5 -5 253.04 8.26 7.05 235.3 
-2 5 5 149.85 9.23 7.43 234.41 
1 -5 -5 296.28 3.45 283.4 11.85 
-1 5 5 285.93 4.93 283.27 11.5 
0 -5 -5 1631.99 10.64 1215.91 501.66 
0 5 5 1731.8 20.14 1212.99 502.87 
-1 -5 -5 86.34 2.01 59.57 29.36 
1 5 5 97.36 4.55 60.14 28.81 
-2 -5 -5 51.81 6.25 17.63 27.99 
2 5 5 14.36 2.56 17.88 -1. 
-3 -5 -5 9.81 1.21 11.53 -1. 
3 5 5 8.26 3.64 11.24 -1. 
4 -6 -5 24.33 2.48 18.66 -1. 
-4 6 5 24.96 10.58 18.16 3.65 
3 -6 -5 7.59 1.24 8.13 -1. 
-3 6 5 9.44 7.23 8.22 2.19 
2 -6 -5 136.04 6.78 117.68 18.15 
-2 6 5 146.43 7.79 120.44 18.43 
1 -6 -5 516.74 5.13 521.63 12.43 
-1 6 5 534.01 9.23 521.36 12.24 
0 -6 -5 18.6 1.09 11.17 4.54 
0 6 5 18.94 1.92 10.97 4.62 
-1 -6 -5 482.71 4.91 527.67 3.37 
1 6 5 561.28 9.31 526.05 3.09 
-2 -6 -5 57.74 6.77 16.26 21.91 
2 6 5 21.52 4.26 16.93 -1. 
-3 -6 -5 0.94 0.92 0.81 -1. 
3 6 5 1.36 2.82 0.78 -1. 
4 -7 -5 19.26 2.29 23.82 -1. 
-4 7 5 17.77 10.93 23.66 6.01 
3 -7 -5 15.23 1.57 14.41 -1. 
-3 7 5 11.71 8.25 14.48 8.82 
2 -7 -5 94.74 6.36 39.41 43.95 
-2 7 5 74.57 6.43 39.15 43.94 
1 -7 -5 208.15 3.35 184.01 19.06 
-1 7 5 209.12 5.56 184.5 19.61 
0 -7 -5 265.92 3.16 206.06 85.39 
0 7 5 304.27 6.91 206.46 85.22 
-1 -7 -5 133.52 2.89 124.86 13.52 
1 7 5 158.64 5.88 125.13 13.37 
-2 -7 -5 93.88 8.11 94.93 6.18 
2 7 5 87.39 6.87 93.98 -1. 
-3 -7 -5 0.62 1.25 0.63 -1. 
3 7 5 2.08 3.21 0.63 -1. 
3 -8 -5 13.21 1.54 13.63 -1. 
-3 8 5 6.18 8.63 13.32 2.68 
2 -8 -5 16.7 3.69 9.95 6.87 
-2 8 5 19.65 6.49 9.94 6.76 
1 -8 -5 41.47 1.99 41.38 1.21 
-1 8 5 44.78 3.53 42.44 1.26 
0 -8 -5 10.63 1.34 7.42 3.03 
0 8 5 10.75 2.2 7.32 3.07 
-1 -8 -5 96.82 2.78 93.71 12.52 
1 8 5 118.41 5.25 94.6 12.42 
-2 -8 -5 78.54 5.56 6.54 58.32 
2 8 5 7.98 3.3 6.54 -1. 
-3 -8 -5 3.21 1.6 3.1 -1. 
3 8 5 4.34 3.58 3.1 -1. 
3 -9 -5 67.99 2.9 63.62 -1. 
-3 9 5 56.75 11.22 64.28 6.6 
2 -9 -5 37.06 4.5 10.46 27.83 
-2 9 5 30.93 7.66 10.02 27.72 
1 -9 -5 136.51 3.33 134.09 10.16 
-1 9 5 144.47 5.42 133.74 10.11 
0 -9 -5 124. 3.49 89.66 37.09 
0 9 5 141.69 12. 89.69 37.08 
-1 -9 -5 48.94 2.53 36.06 15.32 
1 9 5 56.14 5.14 35.58 15.66 
-2 -9 -5 52.82 7.49 40.94 10.18 
2 9 5 42.51 5.91 41.12 -1. 
3 -10 -5 27.29 2.17 28.9 -1. 
-3 10 5 24.75 2.81 28.63 -1. 
2 -10 -5 241.02 8.2 249.89 8.27 
-2 10 5 248.62 14.13 252.58 8.54 
1 -10 -5 60.34 2.84 21.86 41.53 
-1 10 5 72.08 10.09 21.28 41.71 
0 -10 -5 13.85 1.8 11.87 5.16 
0 10 5 15.01 6.51 12.47 4.91 
-1 -10 -5 79.81 3.07 24.52 53.73 
1 10 5 80.79 6.1 24.75 52.9 
-2 -10 -5 51.11 7.8 22.61 4.69 
2 10 5 29.09 5.67 22.35 -1. 
2 -11 -5 18.1 3.36 27. 0.13 
-2 11 5 33.56 9.12 26.85 0.14 
1 -11 -5 133.89 4.6 134.58 6.75 
-1 11 5 146.27 13.8 134.84 6.61 
0 -11 -5 11.28 1.82 10.07 4.11 
0 11 5 16.68 6.85 9.94 4.17 
-1 -11 -5 54.71 2.88 27.86 14.4 
1 11 5 55.99 5.88 27.74 14.27 
2 -12 -5 -3.77 3.77 4.42 0.42 
-2 12 5 1.82 10.39 4.4 0.39 
1 -12 -5 7.62 2.74 12.49 2.15 
-1 12 5 7.41 6.86 12.76 2.13 
0 -12 -5 16.18 2.11 14.93 6.12 
0 12 5 18.4 7.15 14.79 6.18 
-1 -12 -5 34.86 3.29 27.56 6.03 
1 12 5 48.94 11.05 27.92 6.15 
4 0 -6 2.04 1.79 2.62 -1. 
-4 0 6 13.4 12.93 2.6 20.1 
2 0 -6 75.5 2.36 55.74 -1. 
-2 0 6 109.09 7.03 56.79 59.69 
0 0 -6 1240.85 12.66 935.3 383.86 
0 0 6 1337.67 26.94 928.15 386.81 
-2 0 -6 44.68 2.31 44.69 -1. 
2 0 6 53.6 6.94 43.67 -1. 
4 -1 -6 2.19 1.42 1.43 -1. 
-4 1 6 10.84 9.06 1.48 28.18 
3 -1 -6 12.49 1.37 11.69 -1. 
-3 1 6 14.31 6.46 12.57 0.08 
2 -1 -6 679.92 6.19 660.93 -1. 
-2 1 6 685.48 13.3 663.5 77.19 
1 -1 -6 786.76 5.63 745.14 18.24 
-1 1 6 781.87 10.25 746.4 18.08 
0 -1 -6 62.53 1.34 50.26 20.96 
0 1 6 65.76 3.25 50.69 20.79 
-1 -1 -6 134.27 2.36 40.56 81.78 
1 1 6 115.18 5.6 40.9 80.69 
-2 -1 -6 0.35 0.64 0.34 -1. 
2 1 6 -0.06 1.95 0.35 -1. 
-3 -1 -6 17.26 1.5 20.64 -1. 
3 1 6 16.48 3.66 20.71 -1. 
4 -2 -6 25.64 2.18 25.57 -1. 
-4 2 6 32.4 9.62 25.46 4.69 
3 -2 -6 10.06 1.24 9.04 -1. 
-3 2 6 13.25 6.65 9.45 21.33 
2 -2 -6 37.39 1.5 34.88 -1. 
-2 2 6 41.49 3.84 34.37 12.27 
1 -2 -6 1453.32 9.18 1402.58 169.98 
-1 2 6 1447.62 16.78 1394.2 169.94 
0 -2 -6 42.98 1.18 33.51 13.91 
0 2 6 47.02 2.63 33.64 13.86 
-1 -2 -6 9.37 1.19 6.26 5.16 
1 2 6 10.52 3.24 6.64 5.25 
-2 -2 -6 67.86 1.94 74.22 -1. 
2 2 6 68.82 5.11 74.09 -1. 
-3 -2 -6 7.72 1.2 7.74 -1. 
3 2 6 4.83 2.96 7.79 -1. 
4 -3 -6 33.59 2.63 29.79 -1. 
-4 3 6 31.88 9.67 29.91 11.51 
3 -3 -6 73.36 2.35 73.6 -1. 
-3 3 6 66.41 8.3 73.47 0.65 
2 -3 -6 191.84 11.85 184.53 14.18 
-2 3 6 180.7 6.35 187.28 14.02 
1 -3 -6 308.51 3.41 273.59 30.53 
-1 3 6 303.46 5.22 275.09 30.96 
0 -3 -6 227.34 2.7 175.3 72.52 
0 3 6 232.75 5.94 175.35 72.5 
-1 -3 -6 71.53 1.79 61.91 11.64 
1 3 6 74.83 4.93 62.14 11.46 
-2 -3 -6 90.97 2.21 103.86 -1. 
2 3 6 109.79 6.16 103.88 -1. 
-3 -3 -6 4.02 1. 5.56 -1. 
3 3 6 10.02 4.47 5.52 -1. 
4 -4 -6 12.23 1.97 7.76 -1. 
-4 4 6 2.81 9.1 7.65 0.68 
3 -4 -6 102.73 3. 98.71 -1. 
-3 4 6 98.89 9.57 98.67 2.52 
2 -4 -6 28.24 6.77 3.22 23. 
-2 4 6 22.67 4.68 2.84 23.13 
1 -4 -6 71.85 1.94 73.6 2.74 
-1 4 6 67.03 2.69 72.77 2.6 
0 -4 -6 203.36 2.59 167.42 68.23 
0 4 6 208.88 5.74 164.97 69.24 
-1 -4 -6 209. 3.06 230.48 6.1 
1 4 6 234.62 8.13 230.79 6.24 
-2 -4 -6 6.81 0.94 7.33 -1. 
2 4 6 7.93 2.58 7.08 -1. 
-3 -4 -6 36.69 2.03 38.58 -1. 
3 4 6 37.73 6.51 38.5 -1. 
4 -5 -6 10.69 2.15 11.19 -1. 
-4 5 6 8.7 9.68 11.24 1.27 
3 -5 -6 55.42 2.62 52.4 -1. 
-3 5 6 49.02 8.38 52.66 6.78 
2 -5 -6 79.99 5.81 71.01 9.3 
-2 5 6 77.11 6.25 70.28 9.68 
1 -5 -6 91.67 2.19 69.65 24.87 
-1 5 6 88.99 3.17 71. 24.64 
0 -5 -6 390.96 4.04 274.62 114.27 
0 5 6 403.13 8.63 276.29 113.57 
-1 -5 -6 335.46 4.01 290.57 61.08 
1 5 6 356.53 10.19 290.8 60.91 
-2 -5 -6 50.89 2.06 52.83 -1. 
2 5 6 59.04 4.92 52.78 -1. 
-3 -5 -6 3.62 1.18 5.83 -1. 
3 5 6 9.1 3.91 5.82 -1. 
4 -6 -6 63.99 4.14 59.56 -1. 
-4 6 6 59.94 11.62 59.64 5.57 
3 -6 -6 46.53 2.36 39.37 -1. 
-3 6 6 51.19 9.16 38.29 44.78 
2 -6 -6 75.52 4.56 50.34 32.42 
-2 6 6 71.33 6.43 50.79 32.37 
1 -6 -6 240.86 3.23 7.47 217.56 
-1 6 6 253.22 6.17 8.16 218.23 
0 -6 -6 70.87 1.75 53.26 21.79 
0 6 6 75.6 3.06 52.68 22.03 
-1 -6 -6 55.92 1.91 47.25 10.88 
1 6 6 59.79 3.72 46.58 10.66 
-2 -6 -6 106.02 2.7 116.06 -1. 
2 6 6 124.51 8.19 115.51 -1. 
-3 -6 -6 4.66 1.24 3.19 -1. 
3 6 6 4.88 3.73 3.34 -1. 
4 -7 -6 10.97 2.38 14.86 -1. 
-4 7 6 11.4 2.59 14.9 -1. 
3 -7 -6 55.73 2.64 62.27 -1. 
-3 7 6 64.87 10.08 62.38 4.74 
2 -7 -6 78.01 6.66 62.05 18.24 
-2 7 6 88.93 8.67 61.69 18.09 
1 -7 -6 96.7 2.44 32.34 51.75 
-1 7 6 94.14 4.13 32.7 51.64 
0 -7 -6 75.84 1.98 56.01 23.55 
0 7 6 84.97 3.89 56.93 23.16 
-1 -7 -6 77.5 2.42 8.43 59.32 
1 7 6 76.21 5.07 8.43 60.08 
-2 -7 -6 55.56 7.13 42.13 8.73 
2 7 6 46.01 6.18 42.41 -1. 
3 -8 -6 32.49 2.22 39.74 -1. 
-3 8 6 31.47 9.92 39.43 5.21 
2 -8 -6 114.87 4.92 116.42 4.28 
-2 8 6 110.78 9.74 114.66 4.31 
1 -8 -6 75.86 2.54 30.02 39.12 
-1 8 6 81.69 5.49 30.28 38.76 
0 -8 -6 80.64 2.96 65.51 27.6 
0 8 6 91.54 5.78 66.73 27.09 
-1 -8 -6 73.65 2.68 24.43 44.82 
1 8 6 70.38 5.1 24.23 45.29 
-2 -8 -6 92.76 6.29 2.53 74.6 
2 8 6 1.56 3.17 2.59 -1. 
3 -9 -6 9.19 1.6 8.03 -1. 
-3 9 6 20.97 13.78 7.95 3.1 
2 -9 -6 51.15 5.15 26.74 21.53 
-2 9 6 50.04 8.58 27.03 21.58 
1 -9 -6 51.49 2.53 37.86 14.71 
-1 9 6 46.67 4.85 37.03 14.91 
0 -9 -6 234.29 5.01 172.99 71.75 
0 9 6 264.34 16.56 173.5 71.54 
-1 -9 -6 73.38 3.01 80.02 1.08 
1 9 6 67.77 6.89 80.58 1.08 
-2 -9 -6 39.68 7.9 0.8 17.14 
2 9 6 3.88 9.48 0.86 17.25 
2 -10 -6 34.07 3.99 34.28 7.18 
-2 10 6 44.31 8.29 34.19 7.05 
1 -10 -6 126.92 4.73 127.9 10.24 
-1 10 6 132.06 10.27 129.92 10.14 
0 -10 -6 22.5 2.11 18.05 7.28 
0 10 6 30.54 7.53 17.59 7.46 
-1 -10 -6 29.76 2.56 18.56 5.84 
1 10 6 30.42 5.13 18.44 5.8 
2 -11 -6 32.9 3.5 21.64 9.73 
-2 11 6 39.83 9.46 21.38 9.78 
1 -11 -6 53.38 3.79 34.51 11.47 
-1 11 6 49.99 8.03 34.82 11.52 
0 -11 -6 119.53 3.92 91.18 37.97 
0 11 6 141.34 13.46 91.81 37.71 
-1 -11 -6 20.02 2.82 14.17 2.84 
1 11 6 32.24 10.01 14.06 2.98 
1 -12 -6 29.91 3.43 14.88 11.55 
-1 12 6 29.75 7.6 14.59 11.4 
0 -12 -6 23.48 2.95 25.45 10.73 
0 12 6 26.49 7.96 25.95 -1. 
3 0 -7 65.56 3.6 67.3 -1. 
-3 0 7 59.21 4.24 67.72 -1. 
1 0 -7 26.36 1.86 24.06 -1. 
-1 0 7 28.15 3.41 25.91 -1. 
-1 0 -7 843.46 10.28 888.48 -1. 
1 0 7 935.48 28.14 885.97 -1. 
-3 0 -7 1.56 1.49 1.18 -1. 
3 0 7 5.94 4.36 1.14 -1. 
4 -1 -7 64.59 2.88 60.02 -1. 
-4 1 7 67.43 10.91 59.86 8.27 
3 -1 -7 0.89 1. 1.25 -1. 
-3 1 7 2.58 6.52 1.27 4.53 
2 -1 -7 4.76 0.9 5.39 -1. 
-2 1 7 22.87 3.62 5.97 29.6 
1 -1 -7 213.18 2.61 195.1 16.92 
-1 1 7 216.24 4.76 197.74 16.77 
0 -1 -7 568.03 4.96 400.45 166.37 
0 1 7 621.97 11.31 402.29 165.61 
-1 -1 -7 33.03 1.59 28.81 5.66 
1 1 7 34.67 4.1 28.5 5.51 
-2 -1 -7 23.02 1.45 24.76 -1. 
2 1 7 27.36 4.01 24.67 -1. 
-3 -1 -7 0.46 1.02 0.19 -1. 
3 1 7 1.41 2.66 0.19 -1. 
4 -2 -7 16.95 2.12 16.55 -1. 
-4 2 7 14.83 9.49 16.75 12.05 
3 -2 -7 16.77 1.54 13.11 -1. 
-3 2 7 12.22 6.99 13.01 0.07 
2 -2 -7 174.31 9.88 51.89 116.74 
-2 2 7 91.03 8.31 51.26 116.46 
1 -2 -7 13.55 1.22 12.7 2.74 
-1 2 7 10.97 2.31 12.48 2.59 
0 -2 -7 734.1 5.95 561.65 231.61 
0 2 7 720.62 15.33 560.03 232.28 
-1 -2 -7 26.94 1.51 1.1 20.98 
1 2 7 17.22 3.44 1.11 20.78 
-2 -2 -7 2. 0.81 2.03 -1. 
2 2 7 3.74 2.49 2. -1. 
-3 -2 -7 2.46 1.12 2.96 -1. 
3 2 7 0.86 2.78 2.92 -1. 
4 -3 -7 43.12 3.04 33.9 -1. 
-4 3 7 40.66 10.33 33.66 5.42 
3 -3 -7 80.94 2.59 77.72 -1. 
-3 3 7 89.56 9.66 78.19 16.82 
2 -3 -7 42.06 4.8 23.94 12.48 
-2 3 7 28.41 4.04 24.21 12.61 
1 -3 -7 58.9 1.92 27.71 25.7 
-1 3 7 55.09 3.24 28.14 25.61 
0 -3 -7 136.3 2.23 98.3 41.29 
0 3 7 132.56 5.7 99.83 40.65 
-1 -3 -7 65.9 1.95 70.63 1.55 
1 3 7 68.61 5.13 69.64 1.56 
-2 -3 -7 16.43 1.32 17.91 -1. 
2 3 7 90.95 9.6 17.86 63.76 
-3 -3 -7 22.18 1.84 21.83 -1. 
3 3 7 22.21 4.31 21.94 -1. 
4 -4 -7 11.47 2.33 11.43 -1. 
-4 4 7 11.05 9.55 11.35 0.41 
3 -4 -7 40.99 2.42 33.49 -1. 
-3 4 7 34.55 8.08 33.79 1.05 
2 -4 -7 443.44 12.84 410.47 19.55 
-2 4 7 433.77 12.98 410.54 19.56 
1 -4 -7 118.8 2.44 15.09 95.45 
-1 4 7 110.35 3.66 14.75 95.32 
0 -4 -7 6.49 1.02 4.84 1.74 
0 4 7 6.57 2.38 4.2 2. 
-1 -4 -7 322.13 4.06 160.54 153.14 
1 4 7 313.44 9.86 159.78 153.08 
-2 -4 -7 52.85 2.06 63.53 -1. 
2 4 7 67.83 5.58 63.7 -1. 
-3 -4 -7 3.56 1.22 3.45 -1. 
3 4 7 5.26 3.21 3.42 -1. 
4 -5 -7 0.32 1.8 1.88 -1. 
-4 5 7 0.83 9.85 1.98 0.08 
3 -5 -7 72.2 2.8 71.9 -1. 
-3 5 7 86.13 9.96 71.5 36.01 
2 -5 -7 70.6 4.76 68.35 7.39 
-2 5 7 69.19 6.43 67.67 7.29 
1 -5 -7 281.9 3.81 147.28 120.27 
-1 5 7 277.28 5.78 147.69 120.17 
0 -5 -7 32.22 1.41 26.57 11.32 
0 5 7 36.6 3.44 27.38 10.99 
-1 -5 -7 59.54 1.99 45.45 12.18 
1 5 7 62.04 5. 46.45 12.44 
-2 -5 -7 17.45 1.48 16.85 -1. 
2 5 7 21.94 8.04 16.87 6.05 
3 -6 -7 44.69 2.67 37.71 -1. 
-3 6 7 38.22 9.16 37.82 10.71 
2 -6 -7 61.56 3.65 53.32 7. 
-2 6 7 55.58 7.73 52.98 6.72 
1 -6 -7 44.79 2.06 25.78 19.26 
-1 6 7 43.37 4.38 26.3 19.54 
0 -6 -7 19.23 1.38 13.37 5.35 
0 6 7 18.02 2.96 12.93 5.53 
-1 -6 -7 25.5 1.82 4.34 20.46 
1 6 7 20.3 3.06 4.26 20.04 
-2 -6 -7 21.34 1.66 22.84 -1. 
2 6 7 41.75 9.24 22.73 11.21 
3 -7 -7 22.59 2.16 26.03 -1. 
-3 7 7 14.81 8.95 26.36 13.08 
2 -7 -7 59.09 3.67 14.46 38.87 
-2 7 7 47.27 7.97 14.95 39.26 
1 -7 -7 147.19 3.43 145.26 3.48 
-1 7 7 154.12 7.16 143.44 3.49 
0 -7 -7 75.6 2.52 48.21 19.92 
0 7 7 85.17 5.64 48.18 19.94 
-1 -7 -7 24.71 1.94 2.12 20.29 
1 7 7 19.94 4.17 2.25 20.37 
-2 -7 -7 13.57 6.63 8.77 0.96 
2 7 7 0.41 8.07 9.02 0.89 
3 -8 -7 104.68 3.53 104.5 -1. 
-3 8 7 100.22 16.36 104.5 0.51 
2 -8 -7 139.95 5.16 141.23 2.71 
-2 8 7 141.1 11.02 141.01 2.71 
1 -8 -7 115.37 3.22 109.51 10.02 
-1 8 7 116.46 6.71 108.38 10.1 
0 -8 -7 32.87 2.31 17.81 7.49 
0 8 7 40.89 4.97 18.11 7.37 
-1 -8 -7 97.33 3.14 42.25 60.89 
1 8 7 104.69 6.28 42.7 60.79 
-2 -8 -7 10.5 1.6 11.37 -1. 
2 8 7 11.28 3.41 11.24 -1. 
2 -9 -7 45.54 3.09 25.02 17.01 
-2 9 7 37.48 8.62 24.62 16.93 
1 -9 -7 32.43 2.38 2.6 33.33 
-1 9 7 36.06 5.47 2.62 33.09 
0 -9 -7 79.85 3.25 56.95 23.12 
0 9 7 98.53 10.94 55.9 23.55 
-1 -9 -7 78.14 3.3 44.86 28.93 
1 9 7 74.91 7.59 45.43 29.22 
2 -10 -7 20.09 3.13 11.26 9.24 
-2 10 7 24.25 8.61 11.34 9.35 
1 -10 -7 23.56 2.65 14.04 7.63 
-1 10 7 25.36 6.94 14.12 7.68 
0 -10 -7 14.87 2.1 7.88 3.35 
0 10 7 12.75 6.86 8.11 3.26 
-1 -10 -7 9.23 2.76 3.47 2.03 
1 -11 -7 16.29 3.2 7.2 5.82 
-1 11 7 15.82 6.93 6.86 5.86 
0 -11 -7 35.84 2.75 24.19 10.09 
0 11 7 49. 9.71 24.39 10.01 
4 0 -8 92.22 4.69 97.34 -1. 
-4 0 8 109.51 17.75 97.79 0.79 
2 0 -8 322.84 14.5 322.8 18.06 
-2 0 8 318.86 12.58 323.61 18.48 
0 0 -8 39.88 2.1 27.25 11.9 
0 0 8 45.91 5.79 28.78 11.27 
-2 0 -8 202.32 5.51 222.56 -1. 
2 0 8 253.46 14.49 222.69 -1. 
4 -1 -8 13.8 1.92 12.13 -1. 
-4 1 8 5.53 9.96 11.89 0.01 
3 -1 -8 229.26 4.58 223.39 -1. 
-3 1 8 202.74 12.56 222.78 21.62 
2 -1 -8 29.76 1.87 31.7 -1. 
-2 1 8 24.86 3.99 31.24 0.14 
1 -1 -8 29.17 1.48 13.32 11.79 
-1 1 8 29.69 3.49 13.69 11.92 
0 -1 -8 11.36 1.11 8.76 3.8 
0 1 8 14.33 2.75 9.19 3.62 
-1 -1 -8 84.22 2.28 36.21 43.31 
1 1 8 90.68 5.79 36.54 43.44 
-2 -1 -8 5.73 1.05 5.9 -1. 
2 1 8 4.01 2.66 5.71 -1. 
4 -2 -8 0.4 1.7 0.49 -1. 
-4 2 8 0.47 9.64 0.51 5.44 
3 -2 -8 16.49 1.67 15.1 -1. 
-3 2 8 13.08 7.5 15.69 0.07 
2 -2 -8 43.25 5.17 1.44 30.64 
-2 2 8 20.13 4.1 1.43 30.7 
1 -2 -8 51.15 1.8 50.25 0.46 
-1 2 8 60.83 4.06 50.74 0.46 
0 -2 -8 5.19 1. 3.95 1.69 
0 2 8 9.25 2.66 4.1 1.64 
-1 -2 -8 55.2 1.98 64.2 1.37 
1 2 8 65.15 5.27 64.93 1.35 
-2 -2 -8 1.09 0.87 0.54 -1. 
2 2 8 2.91 2.54 0.54 -1. 
4 -3 -8 6.78 2.16 8.88 -1. 
-4 3 8 7.57 10.06 8.89 0.34 
3 -3 -8 94.89 2.79 94.46 -1. 
-3 3 8 92.8 9.88 93.64 4.49 
2 -3 -8 71. 5.87 18.95 42.96 
-2 3 8 51.1 4.81 19.3 42.96 
1 -3 -8 38.48 1.81 3.77 28.8 
-1 3 8 34.17 3.9 3.75 29.21 
0 -3 -8 243.47 3.19 170.74 69.94 
0 3 8 264.44 7.95 169.12 70.62 
-1 -3 -8 39.34 1.92 21.24 17.72 
1 3 8 37.12 4.41 21.72 17.61 
-2 -3 -8 8.52 1.19 8.01 -1. 
2 3 8 57.05 9.25 7.61 49.8 
4 -4 -8 16.08 4.62 18.4 -1. 
3 -4 -8 -0.07 1.15 0.52 -1. 
-3 4 8 3.91 7.44 0.6 7.91 
2 -4 -8 59.01 7.56 47.37 2.93 
-2 4 8 56.81 6.06 48.2 3.03 
1 -4 -8 446.8 5.59 370.14 66.08 
-1 4 8 457.94 9.79 370.28 66.39 
0 -4 -8 10.93 1.18 9.83 4.14 
0 4 8 12.55 3. 10.01 4.07 
-1 -4 -8 54.64 2.18 35.1 21.11 
1 4 8 56.46 5.12 34.87 21.22 
-2 -4 -8 37.21 1.94 41.59 -1. 
2 4 8 50.65 9.7 41.77 0.49 
3 -5 -8 7.24 1.65 7.67 -1. 
-3 5 8 12.8 8.36 7.43 4.77 
2 -5 -8 115.36 7.31 83.47 21.83 
-2 5 8 96.34 8.7 82.48 21.85 
1 -5 -8 54.06 2.27 30.08 19.21 
-1 5 8 55.49 4.07 29.45 18.8 
0 -5 -8 107.48 2.48 83.25 34.8 
0 5 8 118.74 6. 84.16 34.43 
-1 -5 -8 12.18 1.79 3.18 8.71 
1 5 8 13.83 4.03 2.96 8.9 
-2 -5 -8 1.9 1.08 0.46 -1. 
2 5 8 39.29 9.2 0.58 43.03 
3 -6 -8 12.39 1.74 11.91 -1. 
-3 6 8 17.24 11.88 11.85 0.34 
2 -6 -8 54.6 2.98 1. 47.77 
-2 6 8 65.85 10.75 0.99 48. 
1 -6 -8 46.76 2.29 48.45 1.76 
-1 6 8 59.03 5.13 49.47 1.79 
0 -6 -8 12.47 1.63 9.37 4.02 
0 6 8 10.11 2.98 9.73 3.88 
-1 -6 -8 6.08 1.93 7.73 2.82 
1 6 8 10.57 3.31 7.67 2.87 
-2 -6 -8 0.07 1.06 1.11 -1. 
2 6 8 4.59 2.66 1.13 -1. 
3 -7 -8 8.65 1.8 10.01 -1. 
-3 7 8 5.48 12.27 10.17 0.26 
2 -7 -8 35.61 2.85 20.71 17.54 
-2 7 8 37.86 7.88 21.1 17.43 
1 -7 -8 48.72 2.54 49.26 0.93 
-1 7 8 58.97 5.39 49.06 0.88 
0 -7 -8 227.13 4.36 167.5 68.59 
0 7 8 240.53 12.66 165.85 69.27 
-1 -7 -8 10.31 1.96 7.53 4.05 
1 7 8 16.04 4.48 7.49 3.98 
2 -8 -8 182.3 4.89 179.92 1.07 
-2 8 8 171.93 11.96 180.39 1.04 
1 -8 -8 153.74 3.81 146.98 17.66 
-1 8 8 166.46 8.03 147.24 17.47 
0 -8 -8 11.8 1.98 9.16 3.79 
0 8 8 17.55 6.42 9.17 3.79 
-1 -8 -8 47.96 2.98 14.52 34.26 
2 -9 -8 45.61 3.44 41.71 0.36 
-2 9 8 38.21 8.96 41.45 0.33 
1 -9 -8 94.36 3.9 70.64 18.79 
-1 9 8 100.81 6.94 69.95 18.55 
0 -9 -8 10.56 2.08 10.57 4.43 
1 -10 -8 5.55 2.67 4.73 1.4 
-1 10 8 10.07 7.14 4.91 1.44 
3 0 -9 40.41 3.62 47.14 -1. 
-3 0 9 38.14 4.28 47.8 -1. 
1 0 -9 382.46 6.67 397.83 -1. 
-1 0 9 415.42 14.4 396.91 -1. 
-1 0 -9 15.07 2.49 18.38 -1. 
1 0 9 17.58 6.12 18.93 -1. 
3 -1 -9 11.69 1.76 10.54 -1. 
-3 1 9 16.22 7.49 10.31 8.53 
2 -1 -9 220.41 13.26 200.29 10.2 
-2 1 9 191.92 12.04 199.87 10.24 
1 -1 -9 123.3 2.8 105.04 15.11 
-1 1 9 145.52 6.73 104.73 14.98 
0 -1 -9 47.12 1.76 34.62 14.48 
0 1 9 53.39 4.78 35.02 14.32 
-1 -1 -9 11.07 1.67 0.77 11.2 
1 1 9 7.04 3.53 0.8 11.19 
-2 -1 -9 0.44 1.16 0.79 -1. 
2 1 9 4.35 4.98 0.79 2.72 
3 -2 -9 12.39 1.65 10.33 -1. 
-3 2 9 9.49 8.07 10.25 3.2 
2 -2 -9 18.27 4.72 25.65 0.83 
-2 2 9 28.73 5.58 26.56 0.84 
1 -2 -9 31.09 1.99 3.25 26.85 
-1 2 9 29.24 4.16 3.31 26.55 
0 -2 -9 21.93 1.44 14.49 5.97 
0 2 9 27.52 3.46 14.43 5.99 
-1 -2 -9 28.71 1.87 14.91 13.05 
1 2 9 25.85 4.37 15. 12.82 
-2 -2 -9 1.73 1.1 1.58 -1. 
2 2 9 1.61 2.79 1.73 -1. 
3 -3 -9 83.76 2.99 81.45 -1. 
-3 3 9 79.25 9.98 81.44 2.3 
2 -3 -9 173.55 6.91 154.17 7.39 
-2 3 9 158.76 10.33 153.46 7.41 
1 -3 -9 55.85 2.33 42.58 8.98 
-1 3 9 63.81 5. 42.86 8.79 
0 -3 -9 22.14 1.63 13.17 5.46 
0 3 9 22.86 3.65 13.19 5.45 
-1 -3 -9 122.19 3.06 66.52 48.55 
1 3 9 128.72 7.28 66.06 48.53 
-2 -3 -9 3.57 1.23 3.86 -1. 
2 3 9 6.22 3.15 3.94 -1. 
3 -4 -9 10.53 1.87 11.99 -1. 
-3 4 9 14.84 8.88 12.15 15.96 
2 -4 -9 72.14 4.68 47.16 26.34 
-2 4 9 57.01 7.74 47.45 26.27 
1 -4 -9 63.27 2.46 51.31 14.42 
-1 4 9 71.14 5.29 51.04 14.51 
0 -4 -9 117.89 2.72 80.28 33.21 
0 4 9 146.11 6.61 80.3 33.2 
-1 -4 -9 35.27 2.24 0.83 32.3 
1 4 9 31.5 4.71 0.89 32.27 
3 -5 -9 111.7 4.97 128.92 -1. 
-3 5 9 113.35 15.85 128.87 2.41 
2 -5 -9 31.15 4.25 14.63 6.98 
-2 5 9 21.46 6.9 14.45 6.97 
1 -5 -9 20.55 2.03 21.51 1.22 
-1 5 9 26.46 4.22 21.06 1.31 
0 -5 -9 14.1 1.64 9.51 3.95 
0 5 9 15.38 3.46 9.56 3.93 
-1 -5 -9 16.69 2.18 13.97 5.06 
1 5 9 26.11 4.76 14.41 5.03 
3 -6 -9 9.79 2.59 10.88 -1. 
-3 6 9 16.61 13.44 10.91 1.32 
2 -6 -9 45.99 4.19 27.12 9.4 
-2 6 9 40.54 7.43 26.8 9.45 
1 -6 -9 7.96 1.99 6.94 3.17 
-1 6 9 8.56 5.17 6.82 3.2 
0 -6 -9 27.52 2.09 19.64 8.44 
0 6 9 31.54 4.22 20.4 8.12 
-1 -6 -9 40.98 2.71 26.4 13.87 
1 6 9 46.09 4.29 26.51 14.04 
2 -7 -9 -0.67 2.91 2.15 3.73 
-2 7 9 1.93 6.94 2.32 3.62 
1 -7 -9 10.41 2.1 9.63 3.1 
-1 7 9 16.08 5.29 9.79 3.11 
0 -7 -9 117.39 3.65 85.8 35.3 
0 7 9 138.67 10.5 85.35 35.48 
1 -8 -9 81.11 3.61 82.3 6. 
-1 8 9 78.57 8.14 82.83 6. 
0 -8 -9 65.62 3.31 50.48 20.98 
0 8 9 67.58 8.13 50.73 20.88 
2 0 -10 128.77 11.17 2.65 92.1 
-2 0 10 29.98 10.36 2.61 92.04 
0 0 -10 197.22 4.84 137.53 56.46 
0 0 10 207.7 12.81 136.52 56.88 
3 -1 -10 6.22 2.1 11.17 -1. 
-3 1 10 8.83 8.55 11.11 0.08 
2 -1 -10 11.82 4.27 8.39 2.36 
-2 1 10 10.35 6.77 8.27 2.44 
1 -1 -10 21.44 2.42 27.06 0.33 
-1 1 10 32.42 4.83 27.07 0.32 
0 -1 -10 114.04 2.67 80.88 33.56 
0 1 10 114.86 6.88 81.15 33.45 
-1 -1 -10 11.55 2.11 11.86 0.56 
1 1 10 22.85 4.54 12.03 0.59 
3 -2 -10 13.58 2.42 11.71 -1. 
-3 2 10 13.37 9.2 11.75 1.22 
2 -2 -10 53.36 5.32 45.6 0.22 
-2 2 10 38.54 11.39 45.45 0.22 
1 -2 -10 32.46 2.43 31. 6.2 
-1 2 10 37.92 4.85 31.55 6.17 
0 -2 -10 1.99 1.45 2.14 0.91 
0 2 10 4.74 3.3 2.2 0.88 
-1 -2 -10 69.27 3.03 46.08 19.45 
1 2 10 81.68 6.55 45.62 19.48 
3 -3 -10 8.55 2.14 9.54 -1. 
-3 3 10 17.1 13.03 9.43 9.03 
2 -3 -10 142.9 8.74 120.4 3.15 
-2 3 10 130.29 16.12 120.07 3.31 
1 -3 -10 148.6 3.88 117.35 27.32 
-1 3 10 169.51 7.75 117.4 27.51 
0 -3 -10 93.86 2.8 69.63 29.03 
0 3 10 105.39 6.12 70.19 28.8 
-1 -3 -10 27.52 2.56 3.85 18.23 
1 3 10 20.96 4.59 3.9 18.35 
2 -4 -10 24.63 3.68 1.18 17.27 
-2 4 10 3.97 9.63 1.16 17.2 
1 -4 -10 67.6 2.79 78.02 0.37 
-1 4 10 81.35 5.95 78.09 0.34 
0 -4 -10 54.31 2.56 35.28 14.33 
0 4 10 68.93 5.31 34.64 14.59 
2 -5 -10 94.64 4.96 104.05 0.24 
-2 5 10 114.24 16.23 104.17 0.19 
1 -5 -10 20.79 2.26 12.15 5.96 
-1 5 10 31.85 5.04 12.25 5.78 
0 -5 -10 7.42 2.2 5.32 2.18 
0 5 10 8.47 3.77 5.26 2.2 
1 -6 -10 49.91 3.02 33.95 10.96 
-1 6 10 50.31 7.2 33.53 10.92 
0 -6 -10 0.29 1.92 0.78 0.3 
0 6 10 4.19 3.73 0.73 0.32 
1 0 -11 18.32 6.43 20.91 -1. 
-1 0 11 23.64 7.95 20.79 -1. 
2 -1 -11 -7.55 7.55 6.57 0.33 
-2 1 11 0.76 8.91 6.64 0.33 
1 -1 -11 0.88 3.67 1.42 4.98 
-1 1 11 8.79 4.73 1.35 4.9 
0 -1 -11 12.15 2.08 4.95 2. 
0 1 11 13.03 4.19 4.83 2.05 
1 -2 -11 69.15 4.06 47.11 18.87 
-1 2 11 91.24 6.76 47.04 19.06 
1 -3 -11 50.87 3.77 44.37 1.61 
-1 3 11 59.22 6.48 44.08 1.59 
